# Supplementary material for: Single-cell transcriptomics reveals immune suppression and cell states predictive of patient outcomes in rhabdomyosarcoma
Source: Nat Commun. 2023 May 27;14:3074. doi: 10.1038/s41467-023-38886-8 (PMC10224926; doi:10.1038/s41467-023-38886-8)
Supplement: Supplementary file 7 — Source Data [file 41467_2023_38886_MOESM7_ESM.xlsx]

## Sheet: Figure 1 - Panel d
	tumor_id	UMAP_1	UMAP_2	histology
TM226__H18	RMS127	-7.51495	10.3805	FP
TM226__P12	RMS127	-5.89546	13.0486	FP
TM226__O10	RMS127	0.604187	5.6824	FP
TM226__P10	RMS127	-8.54357	9.15268	FP
TM226__I13	RMS127	-6.96682	11.6293	FP
TM226__P14	RMS127	-5.75519	12.2557	FP
TM226__O5	RMS127	-5.80342	10.1409	FP
TM226__P15	RMS127	-8.09652	9.4997	FP
TM226__H5	RMS127	-5.52253	13.0722	FP
TM226__B23	RMS127	-6.65118	11.4917	FP
TM226__K23	RMS127	-7.49463	9.78336	FP
TM226__O14	RMS127	0.971719	6.08888	FP
TM226__D2	RMS127	-6.93723	11.2081	FP
TM226__F8	RMS127	-8.48748	9.42529	FP
TM226__M22	RMS127	-8.18451	9.92511	FP
TM226__P1	RMS127	-7.65571	9.5702	FP
TM226__B17	RMS127	-8.22622	9.64289	FP
TM226__J9	RMS127	-6.19666	12.9634	FP
TM226__I8	RMS127	12.2122	-3.40806	FP
TM226__L15	RMS127	-8.49943	9.55748	FP
TM226__D19	RMS127	-6.81214	11.6179	FP
TM226__B13	RMS127	-5.53533	13.0625	FP
TM226__C23	RMS127	-6.8992	9.65155	FP
TM226__P8	RMS127	-5.34936	12.9949	FP
TM226__A12	RMS127	-6.51121	10.9823	FP
TM226__J10	RMS127	-8.0567	9.84824	FP
TM226__F14	RMS127	-6.28965	11.01	FP
TM226__G5	RMS127	-6.98435	9.80412	FP
TM226__B20	RMS127	-5.94409	12.4787	FP
TM226__D22	RMS127	-7.02922	11.7488	FP
TM226__C18	RMS127	-6.06312	12.8112	FP
TM226__I15	RMS127	-6.46686	8.77158	FP
TM226__G3	RMS127	-5.5633	8.11536	FP
TM226__N21	RMS127	-9.25558	2.99938	FP
TM226__A2	RMS127	-6.30955	12.9307	FP
TM226__M15	RMS127	-7.50066	10.0124	FP
TM226__K22	RMS127	-8.42975	9.7527	FP
TM226__B10	RMS127	-6.13896	13.082	FP
TM226__B5	RMS127	-7.36193	10.756	FP
TM226__C16	RMS127	-8.28542	9.69293	FP
TM226__I5	RMS127	-7.49911	1.33717	FP
TM226__G12	RMS127	-7.99767	9.61746	FP
TM226__D4	RMS127	-8.29007	9.72421	FP
TM226__M14	RMS127	-5.47808	13.1467	FP
TM226__L5	RMS127	-8.4532	9.52596	FP
TM226__P23	RMS127	-6.71609	11.765	FP
TM226__G6	RMS127	-7.31044	9.91714	FP
TM226__M11	RMS127	-5.81418	13.0528	FP
TM226__P22	RMS127	-6.92862	11.6872	FP
TM226__B22	RMS127	-7.63758	9.83288	FP
TM226__O12	RMS127	-8.53714	9.77828	FP
TM226__L2	RMS127	-6.03752	12.3798	FP
TM226__F15	RMS127	-8.48535	9.57395	FP
TM226__D15	RMS127	-7.06788	11.5302	FP
TM226__G22	RMS127	0.583323	5.69774	FP
TM226__L4	RMS127	-7.14137	11.3686	FP
TM226__E5	RMS127	-5.94051	12.7766	FP
TM226__C10	RMS127	-8.45566	9.57458	FP
TM226__J19	RMS127	0.566881	5.64731	FP
TM226__N10	RMS127	0.760088	5.95619	FP
TM226__E23	RMS127	0.779948	6.06496	FP
TM226__D1	RMS127	-8.67169	9.25659	FP
TM226__N6	RMS127	-6.01983	12.8789	FP
TM226__H12	RMS127	-6.59644	11.3222	FP
TM226__I14	RMS127	-6.06607	13.0402	FP
TM226__C8	RMS127	-6.16451	12.0115	FP
TM226__G9	RMS127	-7.22424	11.1795	FP
TM226__P13	RMS127	-8.46295	10.0997	FP
TM226__A15	RMS127	-7.86082	1.93421	FP
TM226__N13	RMS127	-6.94468	11.4592	FP
TM226__I23	RMS127	10.1608	-2.51922	FP
TM226__O7	RMS127	-7.21083	11.2122	FP
TM226__D18	RMS127	-8.11669	9.04627	FP
TM226__P19	RMS127	-8.64585	9.81042	FP
TM226__H14	RMS127	-8.12543	9.62456	FP
TM226__J1	RMS127	-8.26878	9.4421	FP
TM226__E22	RMS127	-8.72889	9.41755	FP
TM226__E8	RMS127	-7.18159	11.3437	FP
TM226__K8	RMS127	-8.14978	9.68035	FP
TM226__M20	RMS127	-8.55087	9.36319	FP
TM226__K5	RMS127	-8.36926	9.66803	FP
TM226__F13	RMS127	-7.02049	9.56828	FP
TM226__D12	RMS127	-6.42688	7.65016	FP
TM226__L22	RMS127	0.942614	6.05884	FP
TM226__I11	RMS127	-8.61935	9.54428	FP
TM226__M17	RMS127	0.817597	5.7896	FP
TM226__O4	RMS127	-6.29376	10.7388	FP
TM226__B12	RMS127	-6.46464	7.95923	FP
TM226__C9	RMS127	0.927709	6.0909	FP
TM226__G23	RMS127	-5.47965	13.1604	FP
TM226__H9	RMS127	-6.87276	9.8589	FP
TM226__P4	RMS127	-5.45628	13.0949	FP
TM226__O21	RMS127	-7.99901	10.0464	FP
TM226__C21	RMS127	-6.11212	12.7041	FP
TM226__F10	RMS127	-7.77065	1.63008	FP
TM226__I3	RMS127	0.739766	5.94256	FP
TM226__H15	RMS127	-7.57527	1.4287	FP
TM226__H4	RMS127	-8.29825	9.56939	FP
TM226__P18	RMS127	-8.10645	10.1467	FP
TM226__N18	RMS127	0.960157	5.99823	FP
TM226__A17	RMS127	-8.08691	9.77433	FP
TM226__H11	RMS127	0.809876	5.96958	FP
TM226__O2	RMS127	0.621601	5.9582	FP
TM226__H22	RMS127	0.663185	5.61557	FP
TM226__K6	RMS127	0.905264	6.05786	FP
TM226__F22	RMS127	-5.98387	12.3377	FP
TM226__N9	RMS127	12.0856	-2.91466	FP
TM226__B2	RMS127	-5.52226	12.9156	FP
TM226__O16	RMS127	-5.91811	8.51258	FP
TM226__F23	RMS127	-6.09314	12.095	FP
TM226__D10	RMS127	-8.64585	9.40607	FP
TM226__C20	RMS127	-7.19909	11.0491	FP
TM226__C12	RMS127	-6.48011	11.8002	FP
TM226__H3	RMS127	-6.1355	13.0766	FP
TM226__L19	RMS127	12.2627	-3.09614	FP
TM226__G1	RMS127	-8.59179	10.1056	FP
TM226__F18	RMS127	-8.22173	9.70822	FP
TM226__A1	RMS127	-5.98949	13.0456	FP
TM226__C17	RMS127	0.850616	6.0408	FP
TM226__C2	RMS127	-8.45292	9.58167	FP
TM226__F1	RMS127	-7.6032	1.31591	FP
TM226__I18	RMS127	0.900687	6.01181	FP
TM226__F11	RMS127	-6.38243	11.3323	FP
TM226__P3	RMS127	-6.20393	11.4648	FP
TM226__O22	RMS127	-7.05164	9.02033	FP
TM226__J23	RMS127	-8.3307	10.0551	FP
TM226__E7	RMS127	-7.91245	9.56142	FP
TM226__N2	RMS127	-7.34118	10.2385	FP
TM226__L14	RMS127	-5.88407	11.6995	FP
TM226__E12	RMS127	-6.93264	10.6885	FP
TM226__B1	RMS127	-5.98766	12.9099	FP
TM226__I2	RMS127	0.432524	5.74139	FP
TM226__P11	RMS127	-6.14906	11.6792	FP
TM226__F12	RMS127	-7.74857	9.66857	FP
TM226__A16	RMS127	-8.21686	9.87677	FP
TM226__E16	RMS127	-9.22607	3.01582	FP
TM226__D21	RMS127	0.800989	5.74624	FP
TM226__L12	RMS127	-7.60875	9.84526	FP
TM226__B15	RMS127	-6.00067	11.8556	FP
TM226__G16	RMS127	-5.93691	12.7209	FP
TM226__H20	RMS127	-5.87906	11.5405	FP
TM226__J18	RMS127	-8.37558	9.74336	FP
TM226__J21	RMS127	0.809451	5.83424	FP
TM226__C11	RMS127	0.395899	5.59773	FP
TM226__A18	RMS127	-5.50473	11.8429	FP
TM226__I20	RMS127	-6.30421	11.3938	FP
TM226__I17	RMS127	-8.74266	9.42789	FP
TM226__M4	RMS127	0.916681	5.90536	FP
TM226__A13	RMS127	0.928858	6.00819	FP
TM226__E13	RMS127	0.746886	6.01641	FP
TM226__P20	RMS127	0.242248	5.77766	FP
TM226__L21	RMS127	-6.92411	11.199	FP
TM226__J13	RMS127	-7.05364	11.7038	FP
TM226__D23	RMS127	0.942649	6.07852	FP
TM226__C14	RMS127	-9.83988	1.00358	FP
TM226__K11	RMS127	-8.53994	9.60367	FP
TM226__G15	RMS127	-7.27725	9.7596	FP
TM226__C13	RMS127	0.579091	5.47485	FP
TM226__P7	RMS127	-6.6333	11.6389	FP
TM226__F9	RMS127	-6.198	12.8861	FP
TM226__L17	RMS127	-6.08858	13.088	FP
TM226__I21	RMS127	-6.06993	13.0978	FP
TM226__K14	RMS127	-7.12073	10.7506	FP
TM226__L10	RMS127	-6.10027	11.6297	FP
TM226__E3	RMS127	-5.33587	11.7692	FP
TM226__M9	RMS127	-5.44811	12.9927	FP
TM226__K21	RMS127	0.8644	5.83822	FP
TM226__M19	RMS127	-7.54786	9.6225	FP
TM226__F7	RMS127	12.0165	-2.71972	FP
TM226__D14	RMS127	-8.19587	9.52786	FP
TM226__C3	RMS127	-7.12927	11.4516	FP
TM226__M18	RMS127	-8.24677	9.51216	FP
TM226__O8	RMS127	-6.63226	9.31476	FP
TM226__O18	RMS127	-6.85934	11.4828	FP
TM226__B14	RMS127	-5.49274	13.0678	FP
TM226__N19	RMS127	0.799718	6.05518	FP
TM226__O19	RMS127	-5.62467	13.0449	FP
TM226__B18	RMS127	-7.26497	10.4997	FP
TM226__N12	RMS127	0.664444	5.7423	FP
TM226__M8	RMS127	-7.12545	9.92114	FP
TM226__B4	RMS127	-6.14638	12.8915	FP
TM226__L13	RMS127	-8.50067	9.33038	FP
TM226__G10	RMS127	-8.0085	9.67403	FP
TM226__C1	RMS127	-8.42515	9.89512	FP
TM226__G13	RMS127	-7.33438	10.0378	FP
TM226__N20	RMS127	-7.17286	11.6237	FP
TM226__F6	RMS127	-7.0868	11.1165	FP
TM226__G21	RMS127	-8.38962	9.97739	FP
TM226__B3	RMS127	-5.22888	11.9531	FP
TM226__O17	RMS127	-7.08095	11.4189	FP
TM226__K18	RMS127	-7.15985	11.3069	FP
TM226__G8	RMS127	-9.45856	1.31965	FP
TM226__A20	RMS127	-6.79214	11.5946	FP
TM226__E9	RMS127	-6.82624	9.203	FP
TM226__F16	RMS127	0.599753	5.58036	FP
TM226__L23	RMS127	-8.9206	1.27928	FP
TM226__B7	RMS127	-6.20472	12.9876	FP
TM226__J5	RMS127	-5.47982	12.8123	FP
TM226__B16	RMS127	0.413565	5.57148	FP
TM226__I16	RMS127	-8.28667	9.22327	FP
TM226__D20	RMS127	0.819141	5.88015	FP
TM226__E2	RMS127	-8.44693	9.03246	FP
TM226__M5	RMS127	-8.45563	10.0174	FP
TM226__E17	RMS127	-7.26791	10.6801	FP
TM226__J3	RMS127	-7.20276	9.16384	FP
TM226__D17	RMS127	0.812837	5.7941	FP
TM226__I10	RMS127	-8.58153	10.1002	FP
TM226__A11	RMS127	-6.42833	10.882	FP
TM226__N11	RMS127	-7.33456	9.56204	FP
TM226__J6	RMS127	0.939212	6.01028	FP
TM226__N14	RMS127	-6.9543	11.4425	FP
TM226__K13	RMS127	-8.72307	9.42561	FP
TM226__E1	RMS127	-6.06456	11.6564	FP
TM226__O23	RMS127	-8.24054	9.51565	FP
TM226__E20	RMS127	-7.44186	9.66486	FP
TM226__H10	RMS127	-7.83466	9.64078	FP
TM226__H7	RMS127	-6.19254	11.508	FP
TM226__J16	RMS127	-6.52767	10.9949	FP
TM226__J4	RMS127	-8.55955	9.48193	FP
TM226__A4	RMS127	-7.09708	9.55648	FP
TM226__K15	RMS127	-5.89626	12.963	FP
TM226__G18	RMS127	-8.54859	9.43591	FP
TM226__K19	RMS127	-7.06743	11.7937	FP
TM226__J14	RMS127	-8.47213	9.14561	FP
TM226__K20	RMS127	-8.3521	9.15295	FP
TM226__E4	RMS127	-7.06503	11.4441	FP
TM226__F3	RMS127	12.232	-3.07318	FP
TM226__H2	RMS127	0.987807	5.96947	FP
TM226__L9	RMS127	-8.61016	9.95069	FP
TM226__K7	RMS127	0.423571	5.68961	FP
TM226__I6	RMS127	-8.43084	10.0401	FP
TM226__L16	RMS127	1.00246	5.92788	FP
TM226__E21	RMS127	-7.54042	10.4744	FP
TM226__C15	RMS127	-7.62855	1.37915	FP
TM226__A10	RMS127	-8.44831	9.75935	FP
TM226__M2	RMS127	-7.09895	11.7453	FP
TM226__E11	RMS127	-5.88277	11.3219	FP
TM226__I7	RMS127	-7.26598	9.74971	FP
TM226__D13	RMS127	-6.43723	8.04047	FP
TM226__H23	RMS127	-5.7788	12.8946	FP
TM226__N7	RMS127	-5.96248	8.92655	FP
TM226__J20	RMS127	-8.6173	10.1258	FP
TM226__N17	RMS127	0.983274	6.01208	FP
TM226__D8	RMS127	0.258724	5.725	FP
TM226__H19	RMS127	-6.76645	10.8572	FP
TM226__N1	RMS127	-6.04984	11.7165	FP
TM226__N15	RMS127	-7.08561	11.7018	FP
TM226__H6	RMS127	-7.49032	9.88517	FP
TM226__A7	RMS127	-7.07148	11.4965	FP
TM226__K16	RMS127	-6.22468	12.9558	FP
TM226__A8	RMS127	-6.61033	11.8813	FP
TM226__M23	RMS127	-9.14041	1.20409	FP
TM226__N22	RMS127	0.486159	6.03911	FP
TM226__I22	RMS127	-7.60883	9.8527	FP
TM226__G11	RMS127	-6.49992	10.751	FP
TM226__D16	RMS127	0.911145	6.13314	FP
TM226__A14	RMS127	-8.29296	10.1401	FP
TM226__E19	RMS127	-6.90114	11.6396	FP
TM226__P16	RMS127	-6.8146	11.7777	FP
TM226__H8	RMS127	-5.33049	11.6445	FP
TM226__J17	RMS127	-7.01361	9.61198	FP
TM226__G19	RMS127	-7.71078	9.26478	FP
TM226__F2	RMS127	-6.37255	12.3087	FP
TM226__C5	RMS127	0.814415	5.72123	FP
TM226__J15	RMS127	-8.45852	9.3575	FP
TM226__P9	RMS127	-6.25155	12.1256	FP
TM226__E18	RMS127	-5.95578	13.0111	FP
TM226__N5	RMS127	-7.21777	11.3928	FP
TM226__H17	RMS127	-5.77202	12.9247	FP
TM226__D7	RMS127	-8.1163	9.41355	FP
TM227__H18	RMS127	-7.44136	10.0817	FP
TM227__P12	RMS127	-7.50151	10.4403	FP
TM227__L20	RMS127	-6.65221	11.4151	FP
TM227__P10	RMS127	-7.45109	10.1543	FP
TM227__O15	RMS127	-8.4413	9.94778	FP
TM227__I13	RMS127	-6.69371	11.2805	FP
TM227__O5	RMS127	-7.52316	10.1792	FP
TM227__B9	RMS127	-7.95388	10.2036	FP
TM227__P15	RMS127	-6.33387	12.8048	FP
TM227__B23	RMS127	-7.62185	1.31693	FP
TM227__K23	RMS127	0.505818	5.76768	FP
TM227__G4	RMS127	-9.21135	2.95924	FP
TM227__I12	RMS127	0.882215	6.05362	FP
TM227__O14	RMS127	0.731213	5.73939	FP
TM227__D2	RMS127	-5.50995	12.9412	FP
TM227__F8	RMS127	-6.17148	12.2681	FP
TM227__M22	RMS127	-6.60499	11.2658	FP
TM227__P1	RMS127	-6.27898	12.8778	FP
TM227__O11	RMS127	-5.94816	12.9713	FP
TM227__B17	RMS127	-5.84203	11.9369	FP
TM227__J9	RMS127	0.720558	6.1564	FP
TM227__D6	RMS127	-8.68005	9.84729	FP
TM227__N8	RMS127	-7.13761	11.6195	FP
TM227__M12	RMS127	-7.56339	9.8724	FP
TM227__I8	RMS127	-8.43198	9.70183	FP
TM227__J12	RMS127	0.77903	6.10897	FP
TM227__M10	RMS127	-8.48668	9.48936	FP
TM227__L15	RMS127	-7.00789	11.7267	FP
TM227__D19	RMS127	0.544776	5.94977	FP
TM227__B13	RMS127	-6.13936	13.037	FP
TM227__P8	RMS127	-7.78977	10.229	FP
TM227__A12	RMS127	-7.43183	10.1563	FP
TM227__J10	RMS127	-5.859	12.0982	FP
TM227__F14	RMS127	-6.3162	12.9112	FP
TM227__G5	RMS127	-8.32002	9.49931	FP
TM227__F5	RMS127	-6.1303	12.9942	FP
TM227__B20	RMS127	-8.01916	9.50636	FP
TM227__D22	RMS127	-5.36613	13.0165	FP
TM227__C18	RMS127	-6.92762	11.3909	FP
TM227__A23	RMS127	-8.60754	10.1653	FP
TM227__I15	RMS127	-7.71118	9.88318	FP
TM227__N21	RMS127	-7.99229	9.66546	FP
TM227__M15	RMS127	-8.68232	9.35223	FP
TM227__K22	RMS127	-8.36844	9.61361	FP
TM227__H16	RMS127	-8.52123	9.97095	FP
TM227__B10	RMS127	-5.59029	12.9914	FP
TM227__B5	RMS127	-8.05702	9.81078	FP
TM227__N23	RMS127	-6.08532	12.8329	FP
TM227__L7	RMS127	-8.41831	9.53405	FP
TM227__I5	RMS127	-7.0972	11.5973	FP
TM227__G12	RMS127	-5.48312	7.7233	FP
TM227__D4	RMS127	-7.72797	1.73504	FP
TM227__M14	RMS127	-6.17356	11.3223	FP
TM227__L5	RMS127	10.1764	-2.63813	FP
TM227__D11	RMS127	-8.57742	9.72288	FP
TM227__G6	RMS127	-7.23773	9.5028	FP
TM227__M11	RMS127	-5.73046	13.0679	FP
TM227__P22	RMS127	0.572197	5.77383	FP
TM227__B22	RMS127	-8.47685	9.79854	FP
TM227__A6	RMS127	-5.87251	12.8256	FP
TM227__D15	RMS127	-7.30115	10.1252	FP
TM227__P2	RMS127	-8.44063	10.0693	FP
TM227__G22	RMS127	-6.27922	12.9632	FP
TM227__L4	RMS127	-6.54943	11.8933	FP
TM227__K1	RMS127	-8.19858	8.69177	FP
TM227__C10	RMS127	-7.09291	11.1649	FP
TM227__N10	RMS127	-8.64779	9.41127	FP
TM227__E23	RMS127	-6.10432	13.0454	FP
TM227__D1	RMS127	-5.99397	12.2873	FP
TM227__A5	RMS127	-7.57009	9.53482	FP
TM227__O9	RMS127	-6.68861	11.6919	FP
TM227__H12	RMS127	-5.83843	12.9304	FP
TM227__I14	RMS127	-6.22716	11.6451	FP
TM227__C8	RMS127	-5.80368	11.8862	FP
TM227__G9	RMS127	-5.57787	13.0474	FP
TM227__G2	RMS127	-6.82101	11.4325	FP
TM227__K12	RMS127	0.626769	6.10781	FP
TM227__A19	RMS127	-7.83091	9.71796	FP
TM227__A15	RMS127	-8.56542	10.1076	FP
TM227__N13	RMS127	-5.52862	13.0619	FP
TM227__I23	RMS127	0.742209	5.77555	FP
TM227__O7	RMS127	-5.90717	11.4721	FP
TM227__D18	RMS127	-5.89297	13.0125	FP
TM227__E22	RMS127	0.925527	6.18204	FP
TM227__E8	RMS127	-8.61056	9.64139	FP
TM227__K8	RMS127	0.743041	6.21259	FP
TM227__M20	RMS127	-7.06918	11.4714	FP
TM227__K5	RMS127	-5.77146	12.9704	FP
TM227__L22	RMS127	-8.41825	10.0303	FP
TM227__D5	RMS127	-8.40547	10.0755	FP
TM227__O4	RMS127	11.8951	-2.09749	FP
TM227__B12	RMS127	0.820528	5.91354	FP
TM227__C9	RMS127	0.642996	5.68547	FP
TM227__G23	RMS127	-8.5467	9.73226	FP
TM227__H9	RMS127	-7.40509	9.84409	FP
TM227__O21	RMS127	-8.53717	9.38068	FP
TM227__C21	RMS127	-7.08081	9.80621	FP
TM227__F10	RMS127	-6.96466	11.7762	FP
TM227__I3	RMS127	-8.3083	9.39055	FP
TM227__H15	RMS127	-6.41347	7.66465	FP
TM227__M7	RMS127	-8.52702	9.80654	FP
TM227__N18	RMS127	0.90515	6.17415	FP
TM227__A17	RMS127	-7.69435	1.4151	FP
TM227__P5	RMS127	-8.6428	9.50988	FP
TM227__M21	RMS127	-8.45609	9.97449	FP
TM227__O2	RMS127	-8.40585	9.1251	FP
TM227__O20	RMS127	-7.24911	8.84878	FP
TM227__H22	RMS127	0.526031	5.85652	FP
TM227__K6	RMS127	-5.58084	12.9119	FP
TM227__N9	RMS127	-8.4737	9.43271	FP
TM227__B2	RMS127	-7.28554	9.5661	FP
TM227__O16	RMS127	-6.14552	13.0778	FP
TM227__F23	RMS127	-7.03405	11.5425	FP
TM227__C12	RMS127	-8.12845	9.59534	FP
TM227__G1	RMS127	-8.47979	9.6678	FP
TM227__H21	RMS127	-6.03614	12.559	FP
TM227__F18	RMS127	-5.74349	11.7058	FP
TM227__P17	RMS127	-6.33823	12.8756	FP
TM227__C17	RMS127	0.249923	5.79069	FP
TM227__N4	RMS127	-6.00645	12.9633	FP
TM227__C2	RMS127	-5.50165	13.0078	FP
TM227__F1	RMS127	-6.09346	12.6374	FP
TM227__I18	RMS127	-8.2806	9.83171	FP
TM227__P3	RMS127	-7.61249	1.6383	FP
TM227__O22	RMS127	-5.96338	12.5033	FP
TM227__E7	RMS127	-6.77007	11.659	FP
TM227__L14	RMS127	-6.41927	11.3798	FP
TM227__E12	RMS127	-8.46738	9.51886	FP
TM227__E15	RMS127	-8.34441	9.99926	FP
TM227__F12	RMS127	-7.23754	11.5643	FP
TM227__E16	RMS127	-7.08379	11.6718	FP
TM227__D21	RMS127	-7.10446	11.1078	FP
TM227__L12	RMS127	-6.21165	13.0181	FP
TM227__B15	RMS127	-7.5792	10.1089	FP
TM227__J7	RMS127	-8.60904	9.42236	FP
TM227__J18	RMS127	-7.96315	10.0149	FP
TM227__H1	RMS127	-7.06522	11.5181	FP
TM227__N16	RMS127	0.534972	5.8453	FP
TM227__I19	RMS127	-5.88807	12.8324	FP
TM227__I20	RMS127	-8.30249	9.79531	FP
TM227__I17	RMS127	-7.37652	10.1774	FP
TM227__M4	RMS127	12.1862	-3.27295	FP
TM227__A13	RMS127	-8.43266	9.99908	FP
TM227__E13	RMS127	-5.65663	12.9775	FP
TM227__P20	RMS127	-7.40626	10.0151	FP
TM227__L21	RMS127	-7.8156	9.73328	FP
TM227__J13	RMS127	1.01699	6.03517	FP
TM227__D23	RMS127	0.855719	6.08155	FP
TM227__K11	RMS127	-8.33146	9.70574	FP
TM227__C13	RMS127	-8.28052	9.81955	FP
TM227__P7	RMS127	-7.03575	8.97279	FP
TM227__L17	RMS127	-6.80361	10.9829	FP
TM227__G17	RMS127	0.910027	5.86756	FP
TM227__I21	RMS127	-6.08712	12.9967	FP
TM227__K14	RMS127	0.873467	5.9752	FP
TM227__A21	RMS127	-7.34638	10.2438	FP
TM227__L10	RMS127	-7.16619	11.5078	FP
TM227__E3	RMS127	-5.81939	12.8426	FP
TM227__M9	RMS127	-6.92999	11.6197	FP
TM227__B19	RMS127	-6.69229	11.7432	FP
TM227__F7	RMS127	-6.66885	10.8642	FP
TM227__I9	RMS127	-8.62653	9.54779	FP
TM227__M16	RMS127	-8.4048	9.61299	FP
TM227__C3	RMS127	-6.23129	11.0902	FP
TM227__M18	RMS127	-6.99266	11.5283	FP
TM227__O8	RMS127	-5.84499	11.9109	FP
TM227__E14	RMS127	-8.30647	9.81493	FP
TM227__B14	RMS127	-5.21684	7.44465	FP
TM227__O19	RMS127	-7.16122	11.4039	FP
TM227__F4	RMS127	-8.37305	9.50849	FP
TM227__C19	RMS127	-6.0352	12.7087	FP
TM227__B18	RMS127	-7.60043	10.3647	FP
TM227__N12	RMS127	-8.59692	10.0338	FP
TM227__B4	RMS127	-7.72194	9.90912	FP
TM227__C1	RMS127	-7.8604	9.57564	FP
TM227__J22	RMS127	-6.37852	11.2513	FP
TM227__G13	RMS127	-8.48361	9.7419	FP
TM227__H13	RMS127	-8.53194	9.53663	FP
TM227__N20	RMS127	-6.91774	11.4254	FP
TM227__F6	RMS127	-8.41018	9.61857	FP
TM227__G21	RMS127	-5.45063	12.9783	FP
TM227__B3	RMS127	-8.52905	9.85134	FP
TM227__O17	RMS127	-5.48967	13.0103	FP
TM227__K18	RMS127	-7.6916	10.2561	FP
TM227__G8	RMS127	-6.56973	11.1714	FP
TM227__M1	RMS127	-6.16271	12.6892	FP
TM227__A20	RMS127	-6.93136	11.6507	FP
TM227__G14	RMS127	-5.91608	11.9644	FP
TM227__L8	RMS127	0.854335	5.79066	FP
TM227__E9	RMS127	-6.22928	10.9545	FP
TM227__L23	RMS127	-7.62633	9.20501	FP
TM227__B7	RMS127	-8.56679	9.45175	FP
TM227__J5	RMS127	-7.2168	10.1572	FP
TM227__B16	RMS127	0.952887	5.99737	FP
TM227__I16	RMS127	0.992729	6.04806	FP
TM227__D20	RMS127	-8.45543	9.53397	FP
TM227__E2	RMS127	-8.57226	9.59874	FP
TM227__J3	RMS127	-5.76688	12.844	FP
TM227__E6	RMS127	-8.62227	9.29495	FP
TM227__A11	RMS127	0.898404	5.9928	FP
TM227__F17	RMS127	-8.61882	9.78081	FP
TM227__N11	RMS127	-7.5928	1.50937	FP
TM227__J6	RMS127	-7.14426	11.5178	FP
TM227__N14	RMS127	-5.96295	12.787	FP
TM227__K13	RMS127	-8.40135	9.54057	FP
TM227__F20	RMS127	-7.42287	1.64868	FP
TM227__E1	RMS127	-8.19996	9.92793	FP
TM227__O23	RMS127	-7.78853	10.145	FP
TM227__E20	RMS127	-7.24269	9.79701	FP
TM227__H7	RMS127	-5.57779	12.8869	FP
TM227__J16	RMS127	-6.10013	12.9475	FP
TM227__O6	RMS127	-7.36309	9.91823	FP
TM227__J4	RMS127	-7.3333	9.78518	FP
TM227__A4	RMS127	-5.78589	11.8213	FP
TM227__G18	RMS127	-5.49584	12.9693	FP
TM227__K19	RMS127	-6.29793	11.2443	FP
TM227__J14	RMS127	-7.11907	10.8493	FP
TM227__K20	RMS127	-6.03125	11.3122	FP
TM227__E4	RMS127	11.545	-2.92961	FP
TM227__L11	RMS127	-7.64035	10.2307	FP
TM227__G20	RMS127	0.724697	5.82817	FP
TM227__L9	RMS127	-7.22524	9.98557	FP
TM227__K7	RMS127	-6.61685	11.2004	FP
TM227__I6	RMS127	-6.61688	10.8431	FP
TM227__L16	RMS127	-6.78104	11.5479	FP
TM227__E21	RMS127	0.630936	5.87917	FP
TM227__C15	RMS127	0.846685	5.93664	FP
TM227__A10	RMS127	-5.6874	12.9831	FP
TM227__M2	RMS127	-8.55249	9.21932	FP
TM227__E11	RMS127	-8.68488	9.4746	FP
TM227__C7	RMS127	-8.40626	8.97725	FP
TM227__I7	RMS127	-8.48565	9.28187	FP
TM227__D13	RMS127	-6.92838	11.4876	FP
TM227__H23	RMS127	-8.61855	9.36006	FP
TM227__N7	RMS127	-8.71797	9.44785	FP
TM227__A9	RMS127	-6.25321	10.7795	FP
TM227__N17	RMS127	0.956796	5.99514	FP
TM227__H19	RMS127	-7.59257	10.078	FP
TM227__N15	RMS127	-8.54797	9.60343	FP
TM227__H6	RMS127	-6.73004	11.7954	FP
TM227__A7	RMS127	0.908853	5.89891	FP
TM227__K16	RMS127	10.335	-2.76175	FP
TM227__M23	RMS127	-8.47778	9.79814	FP
TM227__N22	RMS127	0.65655	5.92282	FP
TM227__K9	RMS127	-6.29475	12.7591	FP
TM227__I22	RMS127	-6.69056	11.9673	FP
TM227__P6	RMS127	-8.5468	10.0387	FP
TM227__D16	RMS127	-6.24137	11.4552	FP
TM227__A14	RMS127	-6.83511	11.8678	FP
TM227__D9	RMS127	-6.78515	11.1172	FP
TM227__P16	RMS127	0.948036	6.10258	FP
TM227__K10	RMS127	-7.09521	11.4145	FP
TM227__H8	RMS127	-6.12508	13.0766	FP
TM227__J8	RMS127	-7.65813	9.70003	FP
TM227__G19	RMS127	-6.30961	12.5487	FP
TM227__A22	RMS127	-7.46714	9.85504	FP
TM227__F2	RMS127	0.877635	6.07043	FP
TM227__C5	RMS127	-6.24148	11.7381	FP
TM227__B21	RMS127	-6.65577	11.938	FP
TM227__J15	RMS127	-8.18913	9.7	FP
TM227__P9	RMS127	-7.20301	10.9649	FP
TM227__E18	RMS127	0.793877	6.20331	FP
TM227__N5	RMS127	-8.40002	9.57088	FP
TM227__F19	RMS127	0.694725	5.82399	FP
TM227__H17	RMS127	-7.04197	10.4733	FP
TM227__L6	RMS127	-7.45158	10.029	FP
TM273__H18	RMS410	11.966	-2.41731	FP
TM273__P12	RMS410	11.7921	-4.2107	FP
TM273__O10	RMS410	10.9777	-3.32399	FP
TM273__P10	RMS410	-8.10821	8.90479	FP
TM273__O15	RMS410	12.0113	-3.42387	FP
TM273__I13	RMS410	-6.32066	10.1927	FP
TM273__P14	RMS410	0.675649	5.46422	FP
TM273__O5	RMS410	10.5841	-3.02709	FP
TM273__P15	RMS410	-7.86357	1.4739	FP
TM273__K23	RMS410	11.8908	-2.50084	FP
TM273__G4	RMS410	11.0471	-3.46759	FP
TM273__I12	RMS410	-6.29535	10.2523	FP
TM273__O14	RMS410	-7.67991	1.89635	FP
TM273__D2	RMS410	-7.20708	8.47261	FP
TM273__F8	RMS410	-7.99461	8.64638	FP
TM273__M22	RMS410	-7.17915	9.85146	FP
TM273__P1	RMS410	-5.65303	11.4922	FP
TM273__O11	RMS410	10.2586	-2.42019	FP
TM273__J9	RMS410	12.1756	-3.73461	FP
TM273__L1	RMS410	-8.52212	9.0223	FP
TM273__D6	RMS410	11.9607	-3.63762	FP
TM273__N8	RMS410	-7.65558	1.39784	FP
TM273__M12	RMS410	10.8723	-3.08613	FP
TM273__I8	RMS410	-7.86049	8.61758	FP
TM273__O13	RMS410	10.1299	-2.5944	FP
TM273__J12	RMS410	-5.31217	12.799	FP
TM273__M10	RMS410	12.0694	-3.21198	FP
TM273__L15	RMS410	-5.13886	12.2926	FP
TM273__D19	RMS410	-7.90555	1.60642	FP
TM273__C23	RMS410	-5.73474	10.8314	FP
TM273__J10	RMS410	-7.11005	8.53163	FP
TM273__F14	RMS410	0.199133	5.64779	FP
TM273__G5	RMS410	0.558167	5.46455	FP
TM273__F5	RMS410	11.8832	-3.05708	FP
TM273__D22	RMS410	-7.95828	9.253	FP
TM273__C18	RMS410	-8.73087	1.15438	FP
TM273__A23	RMS410	11.9126	-3.05204	FP
TM273__I15	RMS410	11.8739	-3.5268	FP
TM273__G3	RMS410	11.7709	-4.23791	FP
TM273__N21	RMS410	-7.75518	1.92713	FP
TM273__A2	RMS410	-7.89328	9.42101	FP
TM273__M15	RMS410	-6.20195	10.5763	FP
TM273__K22	RMS410	-6.62807	8.20096	FP
TM273__H16	RMS410	12.1591	-3.26702	FP
TM273__B10	RMS410	11.7388	-4.18023	FP
TM273__N23	RMS410	-8.33865	8.99621	FP
TM273__C16	RMS410	10.3402	-2.95781	FP
TM273__L7	RMS410	11.0331	-3.01161	FP
TM273__I5	RMS410	11.8612	-2.28442	FP
TM273__G12	RMS410	11.8056	-2.40957	FP
TM273__G7	RMS410	11.8872	-3.37011	FP
TM273__D4	RMS410	-8.05914	8.67286	FP
TM273__M14	RMS410	12.003	-3.49204	FP
TM273__L5	RMS410	0.702526	5.4587	FP
TM273__D11	RMS410	10.9519	-3.12571	FP
TM273__G6	RMS410	0.58837	5.71369	FP
TM273__M11	RMS410	-7.66394	8.6545	FP
TM273__P22	RMS410	-7.73181	1.77235	FP
TM273__B22	RMS410	-5.01995	10.5143	FP
TM273__O12	RMS410	-7.78749	1.90071	FP
TM273__F21	RMS410	11.2139	-3.54835	FP
TM273__A6	RMS410	12.0323	-3.72649	FP
TM273__L2	RMS410	11.9217	-3.59064	FP
TM273__F15	RMS410	11.8343	-4.27943	FP
TM273__D15	RMS410	-8.019	8.89413	FP
TM273__G22	RMS410	10.3619	-2.79873	FP
TM273__L4	RMS410	-8.55734	8.95483	FP
TM273__E5	RMS410	-9.55914	1.18215	FP
TM273__K1	RMS410	10.5289	-2.99657	FP
TM273__C10	RMS410	11.8396	-2.69057	FP
TM273__J19	RMS410	11.7816	-4.19359	FP
TM273__E23	RMS410	-8.42463	8.84174	FP
TM273__N6	RMS410	11.5487	-2.92063	FP
TM273__A5	RMS410	-7.10478	8.676	FP
TM273__O9	RMS410	-7.79974	8.81719	FP
TM273__H12	RMS410	11.7971	-2.96287	FP
TM273__I14	RMS410	12.0563	-3.29514	FP
TM273__C8	RMS410	-7.00377	8.8278	FP
TM273__G9	RMS410	-5.98472	7.81748	FP
TM273__G2	RMS410	11.9338	-2.28399	FP
TM273__K12	RMS410	10.2095	-2.75323	FP
TM273__P13	RMS410	-5.18156	12.8079	FP
TM273__A15	RMS410	10.997	-3.17308	FP
TM273__N13	RMS410	10.6998	-3.16362	FP
TM273__P21	RMS410	12.1307	-3.36538	FP
TM273__O7	RMS410	0.332392	5.68585	FP
TM273__J1	RMS410	-7.89463	9.3975	FP
TM273__E22	RMS410	-5.43987	11.8403	FP
TM273__E8	RMS410	11.9873	-2.41752	FP
TM273__K8	RMS410	10.3103	-2.96225	FP
TM273__M20	RMS410	12.0894	-2.7784	FP
TM273__F13	RMS410	-7.73265	1.89961	FP
TM273__J11	RMS410	-8.21643	8.63183	FP
TM273__D12	RMS410	11.8404	-1.94977	FP
TM273__E10	RMS410	0.673476	5.73727	FP
TM273__L22	RMS410	11.0038	-3.15732	FP
TM273__I11	RMS410	10.2985	-2.89614	FP
TM273__M17	RMS410	10.8739	-2.67613	FP
TM273__D5	RMS410	12.2111	-3.25285	FP
TM273__O4	RMS410	-8.3149	8.73166	FP
TM273__C9	RMS410	-5.36041	10.9301	FP
TM273__G23	RMS410	-7.37211	8.65071	FP
TM273__H9	RMS410	0.260392	5.53814	FP
TM273__P4	RMS410	-8.32371	9.55516	FP
TM273__O21	RMS410	11.7328	-4.2919	FP
TM273__C21	RMS410	10.0926	-2.58929	FP
TM273__F10	RMS410	11.7961	-4.02745	FP
TM273__J2	RMS410	-8.44885	9.1245	FP
TM273__H15	RMS410	12.0191	-2.94151	FP
TM273__M7	RMS410	12.2135	-3.41229	FP
TM273__H4	RMS410	-5.72762	11.957	FP
TM273__P18	RMS410	-7.88986	8.73871	FP
TM273__N18	RMS410	-5.49784	11.3636	FP
TM273__A17	RMS410	11.9132	-2.40549	FP
TM273__H11	RMS410	-6.19557	10.6333	FP
TM273__M21	RMS410	-6.32072	8.26197	FP
TM273__O20	RMS410	-7.8379	1.53213	FP
TM273__H22	RMS410	0.742392	5.6119	FP
TM273__K6	RMS410	12.1762	-2.93687	FP
TM273__F22	RMS410	10.8902	-3.27888	FP
TM273__N9	RMS410	11.9273	-4.03411	FP
TM273__B2	RMS410	0.602352	5.43293	FP
TM273__O16	RMS410	-5.16618	12.4912	FP
TM273__F23	RMS410	0.468139	5.43747	FP
TM273__C20	RMS410	-5.21233	11.9004	FP
TM273__C12	RMS410	-7.94099	8.79508	FP
TM273__G1	RMS410	10.1043	-2.52284	FP
TM273__H21	RMS410	0.736891	5.41086	FP
TM273__P17	RMS410	12.0282	-2.78674	FP
TM273__A1	RMS410	10.599	-2.31579	FP
TM273__C17	RMS410	-6.56867	8.61493	FP
TM273__N4	RMS410	10.15	-2.38557	FP
TM273__C2	RMS410	11.8882	-3.98578	FP
TM273__F1	RMS410	-8.17022	8.58311	FP
TM273__I18	RMS410	12.132	-2.86262	FP
TM273__P3	RMS410	-6.21515	10.9248	FP
TM273__N3	RMS410	-8.44965	8.8158	FP
TM273__O22	RMS410	-8.25862	8.61191	FP
TM273__E7	RMS410	-7.60283	1.40898	FP
TM273__K3	RMS410	-6.23503	7.64817	FP
TM273__L14	RMS410	11.8071	-4.23122	FP
TM273__E12	RMS410	-7.53846	8.69068	FP
TM273__B1	RMS410	12.17	-3.34877	FP
TM273__P11	RMS410	-7.80419	8.73873	FP
TM273__F12	RMS410	-7.66914	8.78543	FP
TM273__A16	RMS410	10.952	-3.3567	FP
TM273__E16	RMS410	-8.15189	8.60859	FP
TM273__D21	RMS410	12.0015	-3.17689	FP
TM273__L12	RMS410	11.8869	-2.84605	FP
TM273__B15	RMS410	11.9881	-3.95567	FP
TM273__C22	RMS410	-5.00431	11.9861	FP
TM273__J7	RMS410	-7.75477	1.46029	FP
TM273__G16	RMS410	11.8291	-3.18348	FP
TM273__H20	RMS410	-8.2341	8.96717	FP
TM273__J18	RMS410	12.104	-3.64553	FP
TM273__J21	RMS410	0.209737	5.64936	FP
TM273__H1	RMS410	0.623049	5.37037	FP
TM273__N16	RMS410	11.3086	-2.93026	FP
TM273__I19	RMS410	10.8689	-3.31657	FP
TM273__O3	RMS410	11.7545	-4.17598	FP
TM273__I20	RMS410	10.2442	-2.38486	FP
TM273__I17	RMS410	-5.44723	12.9576	FP
TM273__M4	RMS410	10.5157	-2.89994	FP
TM273__A13	RMS410	12.0811	-3.27004	FP
TM273__E13	RMS410	10.8517	-3.19152	FP
TM273__P20	RMS410	-7.72548	1.42709	FP
TM273__L21	RMS410	10.8452	-3.04577	FP
TM273__J13	RMS410	0.555602	5.59913	FP
TM273__A3	RMS410	-6.3029	10.412	FP
TM273__D23	RMS410	11.9069	-2.56934	FP
TM273__C14	RMS410	11.4611	-2.76619	FP
TM273__K11	RMS410	11.7147	-3.35967	FP
TM273__G15	RMS410	-8.17396	8.57095	FP
TM273__C13	RMS410	-5.62075	11.6503	FP
TM273__P7	RMS410	12.2598	-3.60416	FP
TM273__F9	RMS410	-5.24971	11.9609	FP
TM273__L17	RMS410	10.8987	-3.35697	FP
TM273__G17	RMS410	-7.74306	1.51919	FP
TM273__D3	RMS410	11.8749	-2.04134	FP
TM273__A21	RMS410	12.0827	-3.30274	FP
TM273__L10	RMS410	10.6131	-2.95077	FP
TM273__M9	RMS410	11.9708	-2.56078	FP
TM273__L18	RMS410	12.0379	-3.57967	FP
TM273__K21	RMS410	-7.09888	9.21715	FP
TM273__B19	RMS410	12.023	-3.21017	FP
TM273__M19	RMS410	-7.70502	1.93516	FP
TM273__F7	RMS410	-6.32535	10.6118	FP
TM273__I9	RMS410	-6.7709	9.35069	FP
TM273__M16	RMS410	-5.20459	12.6583	FP
TM273__D14	RMS410	-8.2012	9.39084	FP
TM273__C3	RMS410	-6.52405	8.67807	FP
TM273__M18	RMS410	12.0576	-3.90144	FP
TM273__O8	RMS410	10.8798	-3.16084	FP
TM273__B11	RMS410	11.8722	-1.892	FP
TM273__O18	RMS410	-7.19723	9.18559	FP
TM273__B14	RMS410	11.4396	-3.39101	FP
TM273__N19	RMS410	0.630326	5.4831	FP
TM273__O19	RMS410	-4.69296	8.02578	FP
TM273__F4	RMS410	-7.75287	1.32758	FP
TM273__C19	RMS410	12.0297	-3.43245	FP
TM273__B18	RMS410	10.5669	-2.63547	FP
TM273__N12	RMS410	-7.66845	1.4366	FP
TM273__M8	RMS410	0.837574	5.67867	FP
TM273__L13	RMS410	12.0834	-3.97051	FP
TM273__G10	RMS410	11.8231	-4.19332	FP
TM273__C1	RMS410	-8.1663	8.57462	FP
TM273__H13	RMS410	-7.94029	9.34696	FP
TM273__N20	RMS410	-5.48161	11.8128	FP
TM273__F6	RMS410	10.5383	-2.42922	FP
TM273__G21	RMS410	11.8489	-3.05433	FP
TM273__M13	RMS410	0.330202	5.58793	FP
TM273__O17	RMS410	-8.17931	8.46646	FP
TM273__K18	RMS410	11.8974	-3.75405	FP
TM273__G8	RMS410	12.0599	-3.82053	FP
TM273__A20	RMS410	11.8956	-3.06192	FP
TM273__O1	RMS410	-7.32719	8.96003	FP
TM273__G14	RMS410	-5.2351	12.8759	FP
TM273__L8	RMS410	-8.20795	8.57551	FP
TM273__E9	RMS410	-7.55094	9.47921	FP
TM273__L23	RMS410	-8.04949	8.50414	FP
TM273__B7	RMS410	-7.60598	9.00926	FP
TM273__J5	RMS410	11.8707	-1.99126	FP
TM273__I16	RMS410	11.8886	-3.62251	FP
TM273__D20	RMS410	10.8477	-3.12446	FP
TM273__E2	RMS410	-7.41833	8.96554	FP
TM273__M5	RMS410	11.5091	-3.34843	FP
TM273__E17	RMS410	-7.60434	1.44604	FP
TM273__J3	RMS410	11.1102	-2.8139	FP
TM273__D17	RMS410	-8.14786	8.83164	FP
TM273__M3	RMS410	11.8588	-3.19955	FP
TM273__E6	RMS410	11.2411	-3.56195	FP
TM273__A11	RMS410	11.9964	-4.00452	FP
TM273__F17	RMS410	10.7442	-2.79827	FP
TM273__N11	RMS410	11.8929	-4.11116	FP
TM273__J6	RMS410	12.102	-3.74638	FP
TM273__N14	RMS410	11.8032	-3.17745	FP
TM273__K13	RMS410	10.8408	-3.07432	FP
TM273__F20	RMS410	-7.80552	8.56722	FP
TM273__E1	RMS410	-8.46164	9.52014	FP
TM273__O23	RMS410	-8.51032	9.27154	FP
TM273__H10	RMS410	10.1526	-2.46939	FP
TM273__H7	RMS410	10.1547	-2.63159	FP
TM273__J16	RMS410	-7.96149	8.78451	FP
TM273__O6	RMS410	-7.81687	1.95733	FP
TM273__J4	RMS410	11.9207	-4.1582	FP
TM273__A4	RMS410	11.8642	-2.13491	FP
TM273__B6	RMS410	11.7917	-2.47818	FP
TM273__G18	RMS410	-8.14622	8.54049	FP
TM273__K19	RMS410	12.0852	-2.82781	FP
TM273__K20	RMS410	0.616507	5.53063	FP
TM273__E4	RMS410	12.0092	-2.46886	FP
TM273__K2	RMS410	-7.94288	8.74921	FP
TM273__F3	RMS410	-6.73755	8.69005	FP
TM273__L11	RMS410	10.6057	-2.9919	FP
TM273__H2	RMS410	11.8416	-3.68121	FP
TM273__L9	RMS410	-5.11345	11.0362	FP
TM273__I6	RMS410	-8.36672	8.49509	FP
TM273__L16	RMS410	12.2095	-2.86807	FP
TM273__E21	RMS410	12.1374	-3.74513	FP
TM273__C15	RMS410	11.9399	-4.12354	FP
TM273__A10	RMS410	-8.2554	8.65578	FP
TM273__M2	RMS410	12.0252	-2.77353	FP
TM273__E11	RMS410	0.652651	5.59054	FP
TM273__C7	RMS410	-8.07775	8.53182	FP
TM273__M6	RMS410	-7.83038	8.65149	FP
TM273__I7	RMS410	10.9969	-2.86994	FP
TM273__H23	RMS410	11.1316	-3.46496	FP
TM273__N7	RMS410	-6.75132	9.59957	FP
TM273__A9	RMS410	10.8034	-3.05653	FP
TM273__J20	RMS410	-8.05236	9.03883	FP
TM273__D8	RMS410	10.3123	-2.42282	FP
TM273__H19	RMS410	10.1853	-2.63256	FP
TM273__N15	RMS410	-8.26604	8.7609	FP
TM273__C4	RMS410	12.0484	-3.51611	FP
TM273__L3	RMS410	10.5487	-2.75476	FP
TM273__H6	RMS410	11.6949	-3.56821	FP
TM273__K16	RMS410	12.036	-3.45113	FP
TM273__A8	RMS410	11.8471	-2.0281	FP
TM273__N22	RMS410	-6.13452	7.3236	FP
TM273__K4	RMS410	10.5301	-2.93477	FP
TM273__K9	RMS410	11.7354	-4.28566	FP
TM273__I22	RMS410	12.1438	-3.73978	FP
TM273__B8	RMS410	-8.42655	8.73185	FP
TM273__P6	RMS410	10.857	-3.14636	FP
TM273__D16	RMS410	11.7428	-4.16788	FP
TM273__A14	RMS410	11.6228	-3.39	FP
TM273__D9	RMS410	11.7744	-4.23351	FP
TM273__E19	RMS410	10.2997	-2.36053	FP
TM273__P16	RMS410	-9.12017	1.07693	FP
TM273__K10	RMS410	-6.69774	8.74085	FP
TM273__H8	RMS410	-8.14237	8.50786	FP
TM273__J8	RMS410	11.9202	-4.06608	FP
TM273__G19	RMS410	-7.77791	1.79769	FP
TM273__A22	RMS410	-8.27079	8.55312	FP
TM273__F2	RMS410	11.8803	-3.99846	FP
TM273__B21	RMS410	11.4274	-3.71067	FP
TM273__J15	RMS410	-7.23067	8.87963	FP
TM273__P9	RMS410	11.0639	-2.82182	FP
TM273__E18	RMS410	-7.6761	1.28638	FP
TM273__N5	RMS410	-6.50649	10.3774	FP
TM273__F19	RMS410	-7.91276	1.39423	FP
TM273__H17	RMS410	11.769	-4.1331	FP
TM273__D7	RMS410	10.6711	-3.00645	FP
TM274__H18	RMS410	-7.81473	8.84641	FP
TM274__P12	RMS410	0.661823	5.5233	FP
TM274__O10	RMS410	-6.86149	9.11932	FP
TM274__L20	RMS410	12.2102	-3.49455	FP
TM274__O15	RMS410	-8.15177	9.43369	FP
TM274__I13	RMS410	-8.05289	8.64109	FP
TM274__P14	RMS410	11.7684	-2.66704	FP
TM274__O5	RMS410	11.8535	-2.90011	FP
TM274__B9	RMS410	-7.51228	1.40178	FP
TM274__P15	RMS410	10.8167	-2.87343	FP
TM274__H5	RMS410	11.718	-3.90964	FP
TM274__K23	RMS410	-7.61002	8.75734	FP
TM274__G4	RMS410	-8.09907	9.30927	FP
TM274__I12	RMS410	-7.45878	8.88948	FP
TM274__D2	RMS410	-5.62451	10.3692	FP
TM274__F8	RMS410	-5.81311	9.57328	FP
TM274__M22	RMS410	-4.96235	12.0152	FP
TM274__J9	RMS410	-7.95721	8.58269	FP
TM274__N8	RMS410	-8.35931	8.818	FP
TM274__O13	RMS410	10.9919	-3.39998	FP
TM274__J12	RMS410	-8.04825	8.48093	FP
TM274__L15	RMS410	11.8935	-3.6918	FP
TM274__D19	RMS410	11.9284	-3.6821	FP
TM274__P8	RMS410	-7.75605	1.67878	FP
TM274__A12	RMS410	-6.50813	10.3492	FP
TM274__I4	RMS410	-8.20405	8.65144	FP
TM274__J10	RMS410	-5.31137	12.5843	FP
TM274__F14	RMS410	-7.49139	8.90844	FP
TM274__D22	RMS410	11.7259	-4.31381	FP
TM274__C18	RMS410	-7.66429	8.66971	FP
TM274__A23	RMS410	-6.44386	9.94479	FP
TM274__I15	RMS410	10.7075	-3.17636	FP
TM274__N21	RMS410	11.9069	-2.42379	FP
TM274__A2	RMS410	-8.07458	8.59624	FP
TM274__M15	RMS410	10.8759	-3.25623	FP
TM274__K22	RMS410	11.9544	-3.05045	FP
TM274__H16	RMS410	-9.20603	2.94262	FP
TM274__B5	RMS410	12.0028	-3.69386	FP
TM274__C16	RMS410	-7.53482	1.49935	FP
TM274__L7	RMS410	12.178	-3.48783	FP
TM274__G12	RMS410	-7.62574	1.32216	FP
TM274__G7	RMS410	-5.90712	10.6706	FP
TM274__D4	RMS410	0.8902	5.96367	FP
TM274__L5	RMS410	12.1029	-2.98033	FP
TM274__D11	RMS410	12.0639	-2.71066	FP
TM274__P23	RMS410	11.6733	-3.33075	FP
TM274__G6	RMS410	11.6462	-3.62569	FP
TM274__M11	RMS410	12.0368	-3.98551	FP
TM274__P22	RMS410	11.0487	-3.36178	FP
TM274__O12	RMS410	11.8547	-2.12757	FP
TM274__F21	RMS410	11.364	-3.68537	FP
TM274__A6	RMS410	-6.95617	8.66238	FP
TM274__L2	RMS410	-5.36402	11.3297	FP
TM274__F15	RMS410	-6.34803	10.249	FP
TM274__D15	RMS410	11.8673	-1.90525	FP
TM274__P2	RMS410	-6.20793	10.8161	FP
TM274__G22	RMS410	10.8458	-2.97038	FP
TM274__L4	RMS410	-7.36542	9.68373	FP
TM274__K1	RMS410	-8.07914	8.72349	FP
TM274__C10	RMS410	10.7234	-2.92058	FP
TM274__J19	RMS410	-7.42923	9.07353	FP
TM274__N10	RMS410	12.097	-2.84741	FP
TM274__E23	RMS410	11.2263	-2.99092	FP
TM274__D1	RMS410	-8.22307	9.11333	FP
TM274__A5	RMS410	-6.24932	10.6064	FP
TM274__O9	RMS410	10.7462	-2.71888	FP
TM274__H12	RMS410	-8.26895	8.74828	FP
TM274__C8	RMS410	-7.24937	9.06172	FP
TM274__G9	RMS410	11.7652	-4.22565	FP
TM274__G2	RMS410	-7.04795	9.36148	FP
TM274__K12	RMS410	12.0155	-3.59321	FP
TM274__P13	RMS410	-8.06388	8.75967	FP
TM274__A19	RMS410	-8.1258	8.68969	FP
TM274__N13	RMS410	-7.43085	8.66978	FP
TM274__P21	RMS410	-6.85023	8.69586	FP
TM274__I23	RMS410	10.7484	-2.79212	FP
TM274__O7	RMS410	-6.99098	9.14779	FP
TM274__D18	RMS410	11.9105	-2.3974	FP
TM274__J1	RMS410	-8.27657	9.15358	FP
TM274__E22	RMS410	11.334	-3.79452	FP
TM274__E8	RMS410	-9.13374	1.2182	FP
TM274__M20	RMS410	-8.37163	9.01954	FP
TM274__K5	RMS410	12.0823	-2.86994	FP
TM274__F13	RMS410	10.9326	-3.42388	FP
TM274__J11	RMS410	-7.78198	1.96793	FP
TM274__D12	RMS410	0.901444	5.94906	FP
TM274__L22	RMS410	11.0915	-3.57332	FP
TM274__M17	RMS410	12.1879	-3.51208	FP
TM274__D5	RMS410	11.9709	-3.53461	FP
TM274__I1	RMS410	-8.18802	8.46005	FP
TM274__O4	RMS410	0.785775	5.70346	FP
TM274__C9	RMS410	12.0468	-3.74039	FP
TM274__G23	RMS410	-5.22483	12.7853	FP
TM274__H9	RMS410	-5.48628	11.8204	FP
TM274__P4	RMS410	10.344	-2.85388	FP
TM274__O21	RMS410	10.0866	-2.53788	FP
TM274__C21	RMS410	-8.04488	8.6464	FP
TM274__F10	RMS410	10.143	-2.65236	FP
TM274__I3	RMS410	-7.82606	8.66937	FP
TM274__J2	RMS410	12.0711	-3.82021	FP
TM274__H15	RMS410	11.4314	-3.31846	FP
TM274__M7	RMS410	10.8156	-3.04594	FP
TM274__H4	RMS410	-7.9103	8.69389	FP
TM274__N18	RMS410	-5.18143	12.0341	FP
TM274__A17	RMS410	-8.14358	8.58083	FP
TM274__H11	RMS410	12.1344	-2.87388	FP
TM274__M21	RMS410	11.865	-2.17013	FP
TM274__O2	RMS410	10.2533	-2.70792	FP
TM274__O20	RMS410	-8.41461	8.76921	FP
TM274__K6	RMS410	11.9316	-4.03969	FP
TM274__F22	RMS410	11.5969	-3.92596	FP
TM274__N9	RMS410	-7.80501	8.67845	FP
TM274__O16	RMS410	-7.28143	8.74511	FP
TM274__F23	RMS410	10.7768	-2.75977	FP
TM274__C12	RMS410	-7.80073	1.52416	FP
TM274__H3	RMS410	11.8666	-4.03398	FP
TM274__L19	RMS410	-7.77171	8.5718	FP
TM274__G1	RMS410	-5.53032	12.488	FP
TM274__H21	RMS410	11.9863	-4.00433	FP
TM274__F18	RMS410	10.8172	-3.20878	FP
TM274__P17	RMS410	-7.6898	1.86023	FP
TM274__A1	RMS410	-8.27536	8.52042	FP
TM274__C17	RMS410	-8.28874	8.92649	FP
TM274__N4	RMS410	11.852	-4.03777	FP
TM274__F1	RMS410	11.6232	-3.51354	FP
TM274__I18	RMS410	11.9479	-4.0279	FP
TM274__P3	RMS410	-5.34009	11.841	FP
TM274__N3	RMS410	0.2659	5.71539	FP
TM274__O22	RMS410	10.9175	-2.93294	FP
TM274__J23	RMS410	11.8979	-3.78691	FP
TM274__E7	RMS410	12.0361	-3.81485	FP
TM274__N2	RMS410	-8.15028	8.53959	FP
TM274__K3	RMS410	-5.28333	12.7174	FP
TM274__L14	RMS410	10.7886	-3.00409	FP
TM274__E12	RMS410	-6.78409	8.55732	FP
TM274__B1	RMS410	11.9291	-2.46846	FP
TM274__I2	RMS410	11.9469	-3.40189	FP
TM274__P11	RMS410	11.7677	-2.93195	FP
TM274__E15	RMS410	11.8689	-4.08302	FP
TM274__F12	RMS410	11.9148	-2.96448	FP
TM274__D21	RMS410	-7.6964	1.78899	FP
TM274__L12	RMS410	11.8703	-3.97861	FP
TM274__B15	RMS410	-6.08872	10.4229	FP
TM274__C22	RMS410	11.7	-3.01914	FP
TM274__G16	RMS410	-5.35609	11.6566	FP
TM274__H20	RMS410	-8.1743	9.12656	FP
TM274__J21	RMS410	10.2845	-2.67765	FP
TM274__A18	RMS410	11.1069	-3.31615	FP
TM274__H1	RMS410	11.8061	-3.06419	FP
TM274__N16	RMS410	12.1854	-3.3293	FP
TM274__I19	RMS410	0.761325	5.56769	FP
TM274__O3	RMS410	10.8576	-3.06053	FP
TM274__I20	RMS410	-8.18805	8.59365	FP
TM274__I17	RMS410	12.1016	-3.10413	FP
TM274__M4	RMS410	10.1515	-2.60061	FP
TM274__A13	RMS410	-6.95568	9.58952	FP
TM274__E13	RMS410	-7.79339	8.59437	FP
TM274__P20	RMS410	-8.1686	9.43882	FP
TM274__L21	RMS410	11.2024	-3.5242	FP
TM274__J13	RMS410	0.398091	5.70694	FP
TM274__A3	RMS410	-6.01302	11.5451	FP
TM274__D23	RMS410	12.1771	-3.74119	FP
TM274__C14	RMS410	12.05	-3.77517	FP
TM274__K11	RMS410	-7.85282	1.69265	FP
TM274__G15	RMS410	10.2279	-2.68262	FP
TM274__C13	RMS410	11.6179	-3.66966	FP
TM274__P7	RMS410	10.4227	-2.69346	FP
TM274__L17	RMS410	11.8645	-1.94202	FP
TM274__D3	RMS410	-8.25551	8.33169	FP
TM274__K14	RMS410	0.306337	5.41872	FP
TM274__L10	RMS410	11.4619	-2.45987	FP
TM274__E3	RMS410	10.3299	-2.69366	FP
TM274__M9	RMS410	12.064	-3.93785	FP
TM274__L18	RMS410	11.9046	-4.07125	FP
TM274__K21	RMS410	0.27276	5.66956	FP
TM274__B19	RMS410	11.6138	-2.97932	FP
TM274__M19	RMS410	-8.19582	8.58375	FP
TM274__F7	RMS410	12.0936	-3.37283	FP
TM274__I9	RMS410	10.3808	-2.34094	FP
TM274__M16	RMS410	10.7671	-2.75084	FP
TM274__D14	RMS410	12.0548	-3.22105	FP
TM274__C3	RMS410	11.9593	-2.55661	FP
TM274__M18	RMS410	11.8541	-4.02272	FP
TM274__O8	RMS410	0.563701	5.51004	FP
TM274__E14	RMS410	-6.06117	10.5749	FP
TM274__O18	RMS410	11.8654	-3.29387	FP
TM274__B14	RMS410	11.8546	-1.95907	FP
TM274__N19	RMS410	11.7904	-3.81692	FP
TM274__O19	RMS410	11	-3.37537	FP
TM274__F4	RMS410	-7.27804	9.44132	FP
TM274__B18	RMS410	-8.21168	9.13575	FP
TM274__K17	RMS410	11.8179	-3.81166	FP
TM274__N12	RMS410	-8.48076	9.08811	FP
TM274__M8	RMS410	-6.43248	9.60206	FP
TM274__B4	RMS410	-8.18755	8.48106	FP
TM274__C1	RMS410	-5.2089	12.7797	FP
TM274__H13	RMS410	-8.34356	9.03584	FP
TM274__G21	RMS410	10.8291	-2.78953	FP
TM274__B3	RMS410	11.8566	-3.84455	FP
TM274__M13	RMS410	11.9048	-3.39905	FP
TM274__O17	RMS410	-8.4498	8.80542	FP
TM274__K18	RMS410	-7.43218	8.58754	FP
TM274__G8	RMS410	-6.28628	10.7269	FP
TM274__M1	RMS410	-8.21629	8.65066	FP
TM274__A20	RMS410	11.8989	-3.54559	FP
TM274__O1	RMS410	12.0207	-2.67236	FP
TM274__L8	RMS410	11.9456	-3.99263	FP
TM274__F16	RMS410	12.0019	-2.82592	FP
TM274__L23	RMS410	11.8136	-2.14213	FP
TM274__B7	RMS410	11.9142	-3.16599	FP
TM274__J5	RMS410	-5.59274	11.7238	FP
TM274__B16	RMS410	-6.97713	9.44018	FP
TM274__I16	RMS410	0.229077	5.56105	FP
TM274__D20	RMS410	11.0409	-3.43103	FP
TM274__E2	RMS410	12.1847	-3.73727	FP
TM274__M5	RMS410	12.0815	-2.64622	FP
TM274__J3	RMS410	11.2948	-3.06432	FP
TM274__D17	RMS410	0.437113	5.41081	FP
TM274__I10	RMS410	11.8433	-1.94366	FP
TM274__E6	RMS410	11.9509	-3.72457	FP
TM274__A11	RMS410	-8.05557	8.78374	FP
TM274__N11	RMS410	11.9144	-2.16941	FP
TM274__J6	RMS410	11.8763	-3.90983	FP
TM274__N14	RMS410	12.0209	-3.16459	FP
TM274__K13	RMS410	-8.3353	9.18822	FP
TM274__F20	RMS410	-6.4074	10.3531	FP
TM274__O23	RMS410	-5.30024	12.9077	FP
TM274__E20	RMS410	11.8958	-2.26145	FP
TM274__H7	RMS410	10.4291	-2.47688	FP
TM274__J16	RMS410	10.2057	-2.72863	FP
TM274__O6	RMS410	10.8811	-3.26161	FP
TM274__J4	RMS410	-8.03299	8.51226	FP
TM274__A4	RMS410	10.3454	-2.77849	FP
TM274__B6	RMS410	-7.85936	8.69802	FP
TM274__K15	RMS410	-7.66968	8.69077	FP
TM274__G18	RMS410	10.1889	-2.7013	FP
TM274__K19	RMS410	10.5192	-2.71993	FP
TM274__J14	RMS410	11.0207	-3.46188	FP
TM274__K20	RMS410	-7.44931	8.86981	FP
TM274__E4	RMS410	-8.18643	8.48987	FP
TM274__K2	RMS410	-9.08339	1.09776	FP
TM274__F3	RMS410	-7.2892	8.97426	FP
TM274__L11	RMS410	10.8765	-3.03256	FP
TM274__G20	RMS410	-7.97212	8.55665	FP
TM274__H2	RMS410	10.4618	-2.41455	FP
TM274__K7	RMS410	11.8956	-3.53651	FP
TM274__I6	RMS410	11.8833	-4.05944	FP
TM274__L16	RMS410	11.8964	-4.0751	FP
TM274__E21	RMS410	-7.68102	1.87528	FP
TM274__C15	RMS410	-8.62778	9.36797	FP
TM274__M2	RMS410	11.8246	-2.55821	FP
TM274__E11	RMS410	0.60466	5.62222	FP
TM274__C7	RMS410	11.8332	-3.48806	FP
TM274__M6	RMS410	11.8399	-4.19651	FP
TM274__I7	RMS410	-7.59135	9.01705	FP
TM274__D13	RMS410	0.786811	5.64936	FP
TM274__H23	RMS410	11.8489	-2.3431	FP
TM274__N7	RMS410	11.7694	-3.10411	FP
TM274__J20	RMS410	-5.08507	12.0669	FP
TM274__N17	RMS410	11.9632	-3.12641	FP
TM274__D8	RMS410	0.545739	5.55762	FP
TM274__H19	RMS410	-7.5415	8.74101	FP
TM274__N1	RMS410	-6.36502	10.8569	FP
TM274__N15	RMS410	-7.71061	1.5147	FP
TM274__C4	RMS410	-8.31211	8.85233	FP
TM274__L3	RMS410	-5.34047	11.6175	FP
TM274__H6	RMS410	-7.26049	9.19368	FP
TM274__A7	RMS410	12.0253	-3.67338	FP
TM274__K16	RMS410	0.643904	5.37056	FP
TM274__M23	RMS410	12.1222	-3.83385	FP
TM274__N22	RMS410	-7.63632	8.91511	FP
TM274__K4	RMS410	11.9154	-3.61557	FP
TM274__K9	RMS410	-8.12422	8.46344	FP
TM274__I22	RMS410	11.9332	-2.14464	FP
TM274__P6	RMS410	11.9936	-2.99965	FP
TM274__D16	RMS410	-8.03932	8.49063	FP
TM274__A14	RMS410	-5.24777	11.0413	FP
TM274__D9	RMS410	12.0764	-2.72108	FP
TM274__E19	RMS410	11.8061	-3.42099	FP
TM274__K10	RMS410	11.9312	-3.81369	FP
TM274__H8	RMS410	-8.09855	8.64528	FP
TM274__J17	RMS410	-8.56644	9.62152	FP
TM274__J8	RMS410	-7.58446	9.0184	FP
TM274__G19	RMS410	11.8557	-4.07565	FP
TM274__F2	RMS410	10.5209	-2.86217	FP
TM274__B21	RMS410	-8.29224	8.95622	FP
TM274__J15	RMS410	-7.74626	1.92445	FP
TM274__P9	RMS410	-4.23071	10.2977	FP
TM274__N5	RMS410	11.9815	-3.56981	FP
TM274__F19	RMS410	0.510488	5.44763	FP
TM274__D7	RMS410	10.4081	-2.9579	FP
TM274__L6	RMS410	-7.52006	8.77954	FP
TM278__P12	RMS012	-4.26719	-10.7682	FN
TM278__L20	RMS012	-4.76181	-11.4591	FN
TM278__P10	RMS012	-5.31434	-11.651	FN
TM278__O15	RMS012	-5.4433	-11.6254	FN
TM278__I13	RMS012	-4.36087	-10.6824	FN
TM278__P14	RMS012	-3.97726	-10.9997	FN
TM278__O5	RMS012	-4.0233	-10.7513	FN
TM278__P15	RMS012	-6.10821	7.05345	FN
TM278__H5	RMS012	-3.68481	17.5614	FN
TM278__B23	RMS012	-4.05805	-10.8114	FN
TM278__K23	RMS012	-8.59767	-1.46092	FN
TM278__O14	RMS012	-4.48928	-12.0029	FN
TM278__F8	RMS012	-2.87325	-11.2748	FN
TM278__M22	RMS012	-3.53814	-11.1149	FN
TM278__P1	RMS012	-4.90793	-11.3524	FN
TM278__O11	RMS012	-4.3972	10.6166	FN
TM278__B17	RMS012	-3.12525	-11.2451	FN
TM278__L1	RMS012	-4.17362	-11.5919	FN
TM278__N8	RMS012	-4.94084	-11.5042	FN
TM278__M12	RMS012	-3.50328	-10.9577	FN
TM278__I8	RMS012	-3.8551	-11.3201	FN
TM278__O13	RMS012	-2.48736	-9.61561	FN
TM278__J12	RMS012	-4.62585	-10.6254	FN
TM278__M10	RMS012	-4.98948	-11.3517	FN
TM278__L15	RMS012	-4.31266	-11.5174	FN
TM278__B13	RMS012	-4.30488	-11.0359	FN
TM278__C23	RMS012	-4.68584	-11.4736	FN
TM278__P8	RMS012	-2.81949	-11.2837	FN
TM278__A12	RMS012	-5.10545	-11.1129	FN
TM278__I4	RMS012	-5.01558	-11.5167	FN
TM278__J10	RMS012	-4.69818	-10.7749	FN
TM278__F14	RMS012	-4.12605	-11.0908	FN
TM278__F5	RMS012	-4.94224	-11.9899	FN
TM278__D22	RMS012	-4.6011	-10.6118	FN
TM278__C18	RMS012	0.587782	5.43513	FN
TM278__I15	RMS012	-4.63504	-10.6618	FN
TM278__G3	RMS012	-4.50247	-10.8428	FN
TM278__H16	RMS012	-4.95135	-10.823	FN
TM278__B10	RMS012	-5.05169	-10.7824	FN
TM278__N23	RMS012	-4.43186	-11.4357	FN
TM278__C16	RMS012	-4.40262	-11.6657	FN
TM278__L7	RMS012	-2.58581	-9.69816	FN
TM278__I5	RMS012	-2.61375	-9.63045	FN
TM278__G7	RMS012	-2.67799	-9.42715	FN
TM278__D4	RMS012	-4.10403	-11.5206	FN
TM278__M14	RMS012	-3.42576	-11.4888	FN
TM278__L5	RMS012	-3.94738	-11.3919	FN
TM278__D11	RMS012	-3.78886	-11.4113	FN
TM278__G6	RMS012	-4.73982	-11.9611	FN
TM278__M11	RMS012	-4.56434	-11.2627	FN
TM278__B22	RMS012	-4.4006	-11.8386	FN
TM278__O12	RMS012	-7.84324	0.86682	FN
TM278__F21	RMS012	-4.46349	-10.6876	FN
TM278__A6	RMS012	-4.37631	-12.0512	FN
TM278__L2	RMS012	-4.0065	-11.0488	FN
TM278__F15	RMS012	-2.575	-9.61895	FN
TM278__D15	RMS012	-5.71263	8.53233	FN
TM278__G22	RMS012	-5.36965	-11.3631	FN
TM278__L4	RMS012	-4.2276	-11.8876	FN
TM278__E5	RMS012	-5.61368	8.491	FN
TM278__K1	RMS012	-2.72837	-10.1631	FN
TM278__C10	RMS012	-5.12866	-10.8907	FN
TM278__J19	RMS012	-5.35421	-11.6422	FN
TM278__N10	RMS012	-4.54123	-11.775	FN
TM278__E23	RMS012	-5.43084	-11.5107	FN
TM278__N6	RMS012	-2.41686	-9.64308	FN
TM278__O9	RMS012	-2.62834	-11.1304	FN
TM278__H12	RMS012	-5.05792	-11.1633	FN
TM278__I14	RMS012	-2.95654	-11.3245	FN
TM278__C8	RMS012	-3.71024	17.5312	FN
TM278__G9	RMS012	-4.59318	-12.1056	FN
TM278__G2	RMS012	-3.22452	-10.9102	FN
TM278__K12	RMS012	-4.54339	-10.6922	FN
TM278__P13	RMS012	-2.62105	-10.095	FN
TM278__A19	RMS012	-5.23891	-11.0415	FN
TM278__A15	RMS012	-4.69564	-11.6263	FN
TM278__N13	RMS012	-6.07368	6.90195	FN
TM278__O7	RMS012	-5.3593	-11.2344	FN
TM278__D18	RMS012	-2.7131	-11.1476	FN
TM278__H14	RMS012	-2.60735	-11.1175	FN
TM278__J1	RMS012	-4.05049	-11.5303	FN
TM278__E22	RMS012	-4.56506	-12.152	FN
TM278__E8	RMS012	-2.84995	-11.3372	FN
TM278__K5	RMS012	-4.5722	-11.5056	FN
TM278__J11	RMS012	-4.50093	-11.1058	FN
TM278__D12	RMS012	-4.64091	-11.2918	FN
TM278__L22	RMS012	-6.06611	8.52437	FN
TM278__I11	RMS012	-4.27898	-11.8842	FN
TM278__M17	RMS012	-3.87204	-11.1732	FN
TM278__I1	RMS012	-2.57003	-9.44632	FN
TM278__O4	RMS012	-7.39714	-0.608446	FN
TM278__C9	RMS012	-3.59627	-10.9774	FN
TM278__G23	RMS012	-3.00174	-10.062	FN
TM278__H9	RMS012	-2.42754	-9.50247	FN
TM278__P4	RMS012	-5.16039	-10.9574	FN
TM278__J2	RMS012	-4.24529	-11.4669	FN
TM278__H15	RMS012	-4.20365	-11.7238	FN
TM278__M7	RMS012	-2.62414	-9.6515	FN
TM278__H4	RMS012	-7.14426	0.137054	FN
TM278__N18	RMS012	-4.83299	-10.743	FN
TM278__A17	RMS012	-2.56409	-11.0689	FN
TM278__M21	RMS012	-2.66046	-9.41215	FN
TM278__O2	RMS012	-3.11197	-11.3778	FN
TM278__O20	RMS012	-4.5088	-12.1405	FN
TM278__H22	RMS012	-4.18453	-10.8426	FN
TM278__K6	RMS012	0.638919	5.43586	FN
TM278__N9	RMS012	-4.33681	-11.873	FN
TM278__F23	RMS012	-4.9603	-10.7717	FN
TM278__D10	RMS012	-5.42126	-11.5486	FN
TM278__C12	RMS012	-5.28692	-11.8068	FN
TM278__H3	RMS012	-2.78374	-9.40797	FN
TM278__L19	RMS012	-5.0722	-11.0479	FN
TM278__H21	RMS012	-2.54504	-9.61596	FN
TM278__F18	RMS012	-3.8344	-10.9172	FN
TM278__P17	RMS012	-4.04593	-10.8298	FN
TM278__A1	RMS012	-3.7079	17.5962	FN
TM278__N4	RMS012	-4.55477	-11.3474	FN
TM278__C2	RMS012	-5.36545	-10.9338	FN
TM278__F1	RMS012	-4.37372	-11.6113	FN
TM278__I18	RMS012	-4.42869	-11.417	FN
TM278__F11	RMS012	-5.27322	-10.9227	FN
TM278__P3	RMS012	-3.74297	-11.5716	FN
TM278__N3	RMS012	-4.23621	-11.3027	FN
TM278__O22	RMS012	-4.57219	-12.0772	FN
TM278__L14	RMS012	-3.35274	-11.1154	FN
TM278__E12	RMS012	-3.95191	-10.8301	FN
TM278__B1	RMS012	-4.22241	-11.3095	FN
TM278__I2	RMS012	-6.37088	9.27739	FN
TM278__E15	RMS012	-4.46122	-10.6113	FN
TM278__F12	RMS012	-4.73234	-10.6459	FN
TM278__A16	RMS012	-5.32059	-11.7935	FN
TM278__E16	RMS012	-2.46087	-9.57127	FN
TM278__D21	RMS012	-3.39908	-10.2374	FN
TM278__B15	RMS012	-4.52808	-11.0093	FN
TM278__J7	RMS012	-8.59472	-0.408192	FN
TM278__G16	RMS012	-3.93238	-10.9351	FN
TM278__H20	RMS012	-4.61564	-10.8273	FN
TM278__J18	RMS012	-4.05609	-10.7939	FN
TM278__J21	RMS012	-4.98024	-11.4586	FN
TM278__C11	RMS012	-5.2367	-11.4989	FN
TM278__H1	RMS012	-4.33885	-11.7558	FN
TM278__N16	RMS012	-3.61777	-10.7189	FN
TM278__I19	RMS012	-3.48791	-11.5194	FN
TM278__I20	RMS012	-4.70126	-11.6889	FN
TM278__I17	RMS012	-2.61273	-11.1484	FN
TM278__P20	RMS012	-4.69591	-10.9915	FN
TM278__L21	RMS012	-8.82782	-1.29394	FN
TM278__J13	RMS012	-5.13228	-11.4528	FN
TM278__K11	RMS012	-5.54135	8.94884	FN
TM278__G15	RMS012	-5.50516	-11.2284	FN
TM278__P7	RMS012	-4.75012	-11.0066	FN
TM278__L17	RMS012	-4.47735	-11.0618	FN
TM278__G17	RMS012	-3.42361	-11.298	FN
TM278__D3	RMS012	-2.72849	-9.59082	FN
TM278__K14	RMS012	-5.48643	8.72788	FN
TM278__A21	RMS012	-4.60791	-12.1193	FN
TM278__E3	RMS012	-2.54884	-9.64854	FN
TM278__M9	RMS012	-4.77166	-11.3959	FN
TM278__L18	RMS012	-2.66943	-11.1332	FN
TM278__K21	RMS012	-3.70061	17.6066	FN
TM278__M19	RMS012	6.58259	-5.02547	FN
TM278__I9	RMS012	-4.84926	-11.4512	FN
TM278__M16	RMS012	-4.63688	-10.69	FN
TM278__D14	RMS012	-4.67016	-11.5487	FN
TM278__C3	RMS012	-2.67045	-11.1138	FN
TM278__M18	RMS012	-2.82338	-9.79026	FN
TM278__O8	RMS012	-2.57631	-9.38871	FN
TM278__B11	RMS012	-2.5356	-9.66496	FN
TM278__O18	RMS012	-6.10925	8.55586	FN
TM278__B14	RMS012	-4.66123	-10.9761	FN
TM278__F4	RMS012	-5.17604	-11.9618	FN
TM278__C19	RMS012	-8.58833	-1.08397	FN
TM278__B18	RMS012	-3.9262	-10.891	FN
TM278__K17	RMS012	-4.23901	-10.839	FN
TM278__N12	RMS012	-2.62921	-9.58061	FN
TM278__M8	RMS012	-4.87771	-10.7466	FN
TM278__L13	RMS012	-3.78465	-10.4755	FN
TM278__G10	RMS012	-3.81645	-11.3955	FN
TM278__C1	RMS012	-8.77492	0.223766	FN
TM278__G13	RMS012	-5.2069	-10.8556	FN
TM278__F6	RMS012	-4.87534	-11.8761	FN
TM278__G21	RMS012	-2.45272	-9.76236	FN
TM278__B3	RMS012	-4.45133	-10.5843	FN
TM278__M13	RMS012	-2.46543	-9.63752	FN
TM278__O17	RMS012	-2.66716	-11.1853	FN
TM278__K18	RMS012	-4.84631	-11.1421	FN
TM278__M1	RMS012	-5.2606	-11.831	FN
TM278__O1	RMS012	-2.58603	-9.77613	FN
TM278__G14	RMS012	-2.16258	-9.40501	FN
TM278__E9	RMS012	-5.06224	-11.6895	FN
TM278__F16	RMS012	-4.25086	-11.8089	FN
TM278__J5	RMS012	-3.97879	-10.9879	FN
TM278__B16	RMS012	-5.13736	-11.3845	FN
TM278__D20	RMS012	-2.42075	-9.53111	FN
TM278__E2	RMS012	-5.09248	-11.4052	FN
TM278__M5	RMS012	-4.24452	-10.8728	FN
TM278__J3	RMS012	-4.47762	-12.1501	FN
TM278__D17	RMS012	-3.96174	-10.9787	FN
TM278__M3	RMS012	-3.35369	-11.307	FN
TM278__E6	RMS012	-2.57662	-11.1549	FN
TM278__A11	RMS012	-4.61928	-11.1534	FN
TM278__F17	RMS012	-3.82084	-11.7104	FN
TM278__N11	RMS012	-3.18381	-11.3605	FN
TM278__J6	RMS012	-3.97081	-11.1683	FN
TM278__N14	RMS012	-5.24505	-11.0625	FN
TM278__F20	RMS012	-3.58952	-11.5831	FN
TM278__E1	RMS012	-3.41206	-10.2491	FN
TM278__O23	RMS012	-3.91342	-10.8641	FN
TM278__H10	RMS012	0.567576	5.38109	FN
TM278__H7	RMS012	-4.06187	-10.7058	FN
TM278__J16	RMS012	-4.67191	-11.167	FN
TM278__O6	RMS012	0.53334	5.48708	FN
TM278__A4	RMS012	-2.65938	-9.42276	FN
TM278__B6	RMS012	-10.008	0.855195	FN
TM278__K15	RMS012	-2.68293	-9.46217	FN
TM278__G18	RMS012	-4.23572	-11.4204	FN
TM278__K19	RMS012	-2.57451	-11.105	FN
TM278__K20	RMS012	-2.39724	-9.69485	FN
TM278__E4	RMS012	-4.74683	-10.7746	FN
TM278__K2	RMS012	-2.59059	-10.1187	FN
TM278__F3	RMS012	-4.30958	-10.7039	FN
TM278__L11	RMS012	-4.04131	-11.3577	FN
TM278__L9	RMS012	-2.8365	-11.1897	FN
TM278__K7	RMS012	-5.4075	-11.298	FN
TM278__I6	RMS012	-2.91856	-11.2236	FN
TM278__C15	RMS012	-3.80082	17.4589	FN
TM278__A10	RMS012	6.831	-5.35153	FN
TM278__M2	RMS012	-10.0256	0.897443	FN
TM278__E11	RMS012	-4.09997	-11.1471	FN
TM278__C7	RMS012	-4.0132	-11.4948	FN
TM278__I7	RMS012	-5.27464	-11.0011	FN
TM278__D13	RMS012	-3.22184	-11.2711	FN
TM278__N7	RMS012	-4.72305	-10.606	FN
TM278__A9	RMS012	-4.73834	-10.6522	FN
TM278__J20	RMS012	-5.34595	-11.0048	FN
TM278__N17	RMS012	-4.68478	-11.3061	FN
TM278__D8	RMS012	-2.41145	-9.54666	FN
TM278__H19	RMS012	-4.82688	-12.029	FN
TM278__N1	RMS012	-4.73694	-10.7933	FN
TM278__C4	RMS012	-5.27503	-11.3016	FN
TM278__L3	RMS012	-4.57324	9.54952	FN
TM278__H6	RMS012	-4.59058	-11.0358	FN
TM278__K16	RMS012	-4.23515	-11.4977	FN
TM278__A8	RMS012	-4.48147	-12.0104	FN
TM278__N22	RMS012	-2.86687	-11.2762	FN
TM278__K4	RMS012	-2.61867	-11.1096	FN
TM278__I22	RMS012	-4.69702	-11.3355	FN
TM278__G11	RMS012	-2.85035	-9.93981	FN
TM278__B8	RMS012	-2.66324	-10.5827	FN
TM278__P6	RMS012	-5.33263	-11.1481	FN
TM278__D9	RMS012	-4.38457	-11.7425	FN
TM278__E19	RMS012	-4.03444	-11.4688	FN
TM278__K10	RMS012	-4.26277	-11.5203	FN
TM278__H8	RMS012	-2.09248	-9.43487	FN
TM278__J17	RMS012	-4.49966	-11.9195	FN
TM278__J8	RMS012	-4.70385	-10.6239	FN
TM278__G19	RMS012	-4.91295	-10.6497	FN
TM278__A22	RMS012	-4.49827	-12.0067	FN
TM278__B21	RMS012	-3.83884	-10.6596	FN
TM278__P9	RMS012	6.46204	-4.89899	FN
TM278__N5	RMS012	-4.92379	-11.2868	FN
TM278__F19	RMS012	-3.68113	17.4982	FN
TM278__H17	RMS012	-4.83128	-10.7162	FN
TM278__D7	RMS012	-3.7981	11.0616	FN
TM278__L6	RMS012	-2.44515	-9.6532	FN
TM279__P12	RMS012	-4.62761	-10.5394	FN
TM279__O10	RMS012	-4.05741	-11.4206	FN
TM279__P10	RMS012	-8.41836	-1.49987	FN
TM279__O15	RMS012	-4.3735	-11.9893	FN
TM279__I13	RMS012	-4.81257	-10.8017	FN
TM279__O5	RMS012	-2.70412	-11.2125	FN
TM279__B9	RMS012	-2.78559	-11.3014	FN
TM279__P15	RMS012	-5.05766	-11.5104	FN
TM279__H5	RMS012	-4.75418	-11.4112	FN
TM279__B23	RMS012	-2.63819	-9.44689	FN
TM279__K23	RMS012	-5.32581	-11.7419	FN
TM279__I12	RMS012	-3.67392	17.5618	FN
TM279__O14	RMS012	-4.71488	-11.1775	FN
TM279__F8	RMS012	-5.1844	-11.7863	FN
TM279__M22	RMS012	-4.05366	-10.8879	FN
TM279__P1	RMS012	-2.70533	-9.60721	FN
TM279__J9	RMS012	-4.66228	-11.4546	FN
TM279__L1	RMS012	-4.85637	-11.3771	FN
TM279__D6	RMS012	-4.84881	-10.7394	FN
TM279__N8	RMS012	-4.04326	-11.8057	FN
TM279__M12	RMS012	-4.92872	-11.4741	FN
TM279__I8	RMS012	-4.63617	-10.8186	FN
TM279__O13	RMS012	7.14659	-5.87962	FN
TM279__J12	RMS012	-4.3569	-11.5609	FN
TM279__M10	RMS012	-5.07417	-10.9709	FN
TM279__L15	RMS012	-3.11393	-11.2696	FN
TM279__P8	RMS012	-8.53744	-0.717442	FN
TM279__A12	RMS012	-4.03925	-10.9496	FN
TM279__I4	RMS012	-4.86067	-11.4016	FN
TM279__J10	RMS012	-4.51201	-11.373	FN
TM279__F14	RMS012	-9.53197	0.862589	FN
TM279__F5	RMS012	-4.40718	-10.7621	FN
TM279__B20	RMS012	-9.10274	-1.37784	FN
TM279__D22	RMS012	-4.61444	-10.8716	FN
TM279__A23	RMS012	-2.57712	-9.48966	FN
TM279__N21	RMS012	-4.03012	-10.9151	FN
TM279__K22	RMS012	-2.52802	-9.567	FN
TM279__H16	RMS012	-3.99774	-11.6798	FN
TM279__B10	RMS012	-4.81424	-11.0446	FN
TM279__G12	RMS012	-5.33071	-11.3552	FN
TM279__G7	RMS012	-4.46926	-11.0027	FN
TM279__D4	RMS012	-4.31062	-11.2043	FN
TM279__M14	RMS012	-4.18856	-10.7611	FN
TM279__L5	RMS012	-5.12867	-11.9446	FN
TM279__D11	RMS012	-4.72394	-11.2791	FN
TM279__P23	RMS012	-4.95229	-10.9278	FN
TM279__P22	RMS012	-5.02618	-10.7844	FN
TM279__O12	RMS012	-7.57688	0.840527	FN
TM279__F21	RMS012	-4.46327	-11.8891	FN
TM279__A6	RMS012	-2.8806	-9.56046	FN
TM279__F15	RMS012	-2.50555	-9.8887	FN
TM279__G22	RMS012	-2.6305	-11.1945	FN
TM279__K1	RMS012	-5.2183	-10.8123	FN
TM279__C10	RMS012	-2.69591	-9.67571	FN
TM279__N10	RMS012	6.92552	-5.68573	FN
TM279__E23	RMS012	-3.03925	-11.3483	FN
TM279__D1	RMS012	-3.89287	17.4009	FN
TM279__A5	RMS012	-4.76648	-10.6576	FN
TM279__O9	RMS012	-3.16453	-11.2413	FN
TM279__H12	RMS012	6.33526	-4.73584	FN
TM279__I14	RMS012	-3.87912	-10.9337	FN
TM279__C8	RMS012	-5.16402	-11.3592	FN
TM279__N13	RMS012	-2.6196	-9.42429	FN
TM279__I23	RMS012	-5.1358	10.4105	FN
TM279__O7	RMS012	-2.60298	-9.5248	FN
TM279__D18	RMS012	-3.53254	-11.6445	FN
TM279__P19	RMS012	-2.65383	-11.176	FN
TM279__J1	RMS012	-4.04031	-10.8304	FN
TM279__E22	RMS012	-3.38076	-11.5041	FN
TM279__K8	RMS012	-4.80664	-10.707	FN
TM279__K5	RMS012	-4.72378	-11.8127	FN
TM279__F13	RMS012	-4.46888	-12.1066	FN
TM279__J11	RMS012	-2.75454	-11.2462	FN
TM279__D12	RMS012	-4.21867	-10.7397	FN
TM279__E10	RMS012	-4.06298	-11.5635	FN
TM279__I11	RMS012	-7.41537	-0.176333	FN
TM279__M17	RMS012	-4.18424	-11.4667	FN
TM279__D5	RMS012	-4.60654	-10.5954	FN
TM279__O4	RMS012	-5.34537	-11.4203	FN
TM279__B12	RMS012	-4.60466	-10.9698	FN
TM279__C9	RMS012	-2.74446	-9.72819	FN
TM279__G23	RMS012	-4.64818	-10.7808	FN
TM279__H9	RMS012	-5.05006	-10.7583	FN
TM279__P4	RMS012	-4.01145	-11.6852	FN
TM279__O21	RMS012	-2.52315	-9.67768	FN
TM279__C21	RMS012	-4.66013	-11.0334	FN
TM279__I3	RMS012	-4.15587	-10.647	FN
TM279__H15	RMS012	-5.25087	-10.9829	FN
TM279__M7	RMS012	-2.5558	-9.82427	FN
TM279__H4	RMS012	-8.84789	-0.033324	FN
TM279__A17	RMS012	-2.53528	-9.54226	FN
TM279__H11	RMS012	0.87254	5.8426	FN
TM279__P5	RMS012	-4.47401	-10.6209	FN
TM279__O2	RMS012	-4.24907	-11.8395	FN
TM279__H22	RMS012	-3.80595	17.4248	FN
TM279__B2	RMS012	-4.67965	-11.5228	FN
TM279__O16	RMS012	-4.84196	-11.0366	FN
TM279__F23	RMS012	-5.43907	12.6923	FN
TM279__D10	RMS012	-4.21484	-11.4526	FN
TM279__C20	RMS012	-5.24698	-11.5721	FN
TM279__H3	RMS012	-5.28972	8.71794	FN
TM279__L19	RMS012	-2.4584	-9.67193	FN
TM279__G1	RMS012	-8.19433	-0.707173	FN
TM279__F18	RMS012	-4.60255	-11.6536	FN
TM279__A1	RMS012	-2.60784	-9.56265	FN
TM279__C17	RMS012	-2.54021	-9.40827	FN
TM279__N4	RMS012	-5.42896	-11.6246	FN
TM279__C2	RMS012	-5.12759	-11.4146	FN
TM279__F1	RMS012	-3.01179	-11.2171	FN
TM279__I18	RMS012	-2.67082	-11.1437	FN
TM279__F11	RMS012	-3.19672	-11.4591	FN
TM279__P3	RMS012	-2.5794	-9.70866	FN
TM279__J23	RMS012	-4.34194	-10.8606	FN
TM279__E7	RMS012	-2.57189	-9.72617	FN
TM279__N2	RMS012	-3.82051	-11.5601	FN
TM279__K3	RMS012	-5.20142	-11.3244	FN
TM279__E12	RMS012	-4.13972	-10.7883	FN
TM279__A16	RMS012	-2.57688	-11.224	FN
TM279__E16	RMS012	-4.66366	-10.6143	FN
TM279__D21	RMS012	0.851384	5.73544	FN
TM279__L12	RMS012	-5.15048	-11.516	FN
TM279__C6	RMS012	0.606333	5.39937	FN
TM279__B15	RMS012	-4.04543	-10.574	FN
TM279__C22	RMS012	-4.04158	-11.6482	FN
TM279__J7	RMS012	0.669391	5.47113	FN
TM279__G16	RMS012	0.619753	5.3687	FN
TM279__H20	RMS012	-2.49731	-9.92841	FN
TM279__C11	RMS012	-4.29146	-11.339	FN
TM279__A18	RMS012	-4.85064	-10.7843	FN
TM279__H1	RMS012	-4.62971	-10.8879	FN
TM279__N16	RMS012	-4.0466	-10.8692	FN
TM279__I19	RMS012	-4.1635	-11.2449	FN
TM279__O3	RMS012	-2.51403	-9.53325	FN
TM279__I20	RMS012	-2.59804	-9.85333	FN
TM279__I17	RMS012	-3.79706	17.4437	FN
TM279__M4	RMS012	-4.32278	-11.4032	FN
TM279__A13	RMS012	-3.30252	-11.0514	FN
TM279__E13	RMS012	-8.03679	-0.785247	FN
TM279__P20	RMS012	-2.48944	-9.59029	FN
TM279__L21	RMS012	-3.12132	-11.4074	FN
TM279__J13	RMS012	-3.82483	-11.0127	FN
TM279__A3	RMS012	-4.2422	-11.9302	FN
TM279__D23	RMS012	-4.82091	-10.6505	FN
TM279__C14	RMS012	-2.94256	-9.85527	FN
TM279__K11	RMS012	-3.78743	-10.9335	FN
TM279__P7	RMS012	-3.99744	-11.5389	FN
TM279__F9	RMS012	-3.98622	-10.802	FN
TM279__L17	RMS012	-3.68458	17.5654	FN
TM279__D3	RMS012	-2.83497	-9.77529	FN
TM279__I21	RMS012	-8.85729	0.437046	FN
TM279__L10	RMS012	-4.46833	-10.8384	FN
TM279__E3	RMS012	-5.15102	-10.9575	FN
TM279__M9	RMS012	-4.4918	-12.1404	FN
TM279__L18	RMS012	-3.61426	-11.04	FN
TM279__K21	RMS012	-2.37668	-9.71493	FN
TM279__B19	RMS012	-4.09948	-11.0548	FN
TM279__M19	RMS012	-4.20146	-10.9443	FN
TM279__F7	RMS012	-4.95318	-10.7406	FN
TM279__I9	RMS012	-7.0551	-0.714302	FN
TM279__M16	RMS012	-4.29712	-11.589	FN
TM279__D14	RMS012	-6.1847	8.83725	FN
TM279__M18	RMS012	-2.50955	-9.49178	FN
TM279__B11	RMS012	-3.63062	9.88692	FN
TM279__O18	RMS012	-2.47483	-9.8652	FN
TM279__B14	RMS012	-4.12861	-11.5504	FN
TM279__N19	RMS012	-8.37065	-0.230984	FN
TM279__O19	RMS012	-5.2482	-10.8545	FN
TM279__F4	RMS012	-3.24434	-11.3595	FN
TM279__B18	RMS012	-3.61861	17.53	FN
TM279__K17	RMS012	-5.60551	8.5758	FN
TM279__N12	RMS012	-1.89745	-9.18337	FN
TM279__M8	RMS012	-2.41426	-9.64919	FN
TM279__L13	RMS012	-3.78132	17.4748	FN
TM279__G10	RMS012	-2.95009	-11.3429	FN
TM279__C1	RMS012	-4.66293	-12.1136	FN
TM279__G13	RMS012	-2.61355	-10.7642	FN
TM279__H13	RMS012	-4.98915	-11.0529	FN
TM279__N20	RMS012	-4.6667	-10.944	FN
TM279__B3	RMS012	-2.7436	-11.1695	FN
TM279__M13	RMS012	-2.18378	-9.42443	FN
TM279__O17	RMS012	-5.49617	8.51719	FN
TM279__K18	RMS012	-2.59644	-9.52894	FN
TM279__M1	RMS012	-7.94829	1.02935	FN
TM279__A20	RMS012	-5.86669	9.23943	FN
TM279__O1	RMS012	-5.41841	-11.7353	FN
TM279__L8	RMS012	-6.77135	9.16558	FN
TM279__E9	RMS012	-5.05192	-11.9139	FN
TM279__F16	RMS012	-2.46675	-9.45289	FN
TM279__L23	RMS012	-3.64	17.6171	FN
TM279__J5	RMS012	-4.9099	-10.909	FN
TM279__B16	RMS012	-2.55847	-9.4351	FN
TM279__I16	RMS012	0.560181	5.4771	FN
TM279__D20	RMS012	-8.1909	-1.09397	FN
TM279__E2	RMS012	-3.01323	-9.94386	FN
TM279__M5	RMS012	-4.94171	-11.4825	FN
TM279__E17	RMS012	0.592667	5.68673	FN
TM279__J3	RMS012	-5.42271	-11.6287	FN
TM279__I10	RMS012	-2.68862	-9.51049	FN
TM279__E6	RMS012	-4.96086	-10.8364	FN
TM279__A11	RMS012	-5.07266	-10.8939	FN
TM279__F17	RMS012	-4.72058	-11.3707	FN
TM279__N11	RMS012	-4.24883	-10.9665	FN
TM279__J6	RMS012	-2.70829	-11.2377	FN
TM279__K13	RMS012	-5.22124	-11.0034	FN
TM279__F20	RMS012	-6.30188	8.83066	FN
TM279__E1	RMS012	-2.65127	-9.47262	FN
TM279__O23	RMS012	-5.06511	-10.7656	FN
TM279__E20	RMS012	-5.93965	8.34088	FN
TM279__H10	RMS012	-5.48443	-11.3767	FN
TM279__H7	RMS012	-2.50662	-9.47725	FN
TM279__J16	RMS012	-4.73283	-10.683	FN
TM279__O6	RMS012	-4.40484	-11.4562	FN
TM279__J4	RMS012	-4.36797	-11.298	FN
TM279__A4	RMS012	-5.39294	-11.2229	FN
TM279__K15	RMS012	0.617136	5.60037	FN
TM279__K19	RMS012	-4.41193	-10.8335	FN
TM279__J14	RMS012	-3.96635	-10.8845	FN
TM279__K20	RMS012	-4.43759	-10.7189	FN
TM279__F3	RMS012	-2.69376	-9.85293	FN
TM279__L11	RMS012	-2.43691	-9.72919	FN
TM279__G20	RMS012	-4.29535	-11.1643	FN
TM279__H2	RMS012	-2.63729	-9.57951	FN
TM279__L9	RMS012	-2.81226	-9.50072	FN
TM279__E21	RMS012	-2.57023	-9.62368	FN
TM279__A10	RMS012	-2.45872	-9.74952	FN
TM279__M2	RMS012	-4.9559	-11.274	FN
TM279__E11	RMS012	-3.92046	-10.8472	FN
TM279__C7	RMS012	-4.33297	-11.945	FN
TM279__M6	RMS012	-2.6876	-9.36227	FN
TM279__I7	RMS012	-4.1488	-11.6003	FN
TM279__D13	RMS012	-2.54479	-9.57056	FN
TM279__H23	RMS012	-2.69992	-9.51838	FN
TM279__N7	RMS012	-4.48688	-10.8724	FN
TM279__N17	RMS012	-4.66906	-11.1075	FN
TM279__D8	RMS012	-4.87458	-10.83	FN
TM279__H19	RMS012	-4.78577	-11.2893	FN
TM279__N1	RMS012	-5.13432	-11.7898	FN
TM279__C4	RMS012	-5.30263	-11.4013	FN
TM279__H6	RMS012	-2.54099	-9.44517	FN
TM279__A7	RMS012	-4.80724	-10.7299	FN
TM279__K16	RMS012	-5.34701	-11.1907	FN
TM279__A8	RMS012	-2.72975	-11.1415	FN
TM279__M23	RMS012	-4.71898	-10.8391	FN
TM279__N22	RMS012	-4.02896	-11.0051	FN
TM279__K4	RMS012	-3.89826	-10.7922	FN
TM279__K9	RMS012	-5.28984	-11.837	FN
TM279__I22	RMS012	-2.54893	-9.95925	FN
TM279__G11	RMS012	-4.63858	-10.9029	FN
TM279__B8	RMS012	-5.3524	-11.1117	FN
TM279__P6	RMS012	-4.36303	-11.9917	FN
TM279__D16	RMS012	-5.14885	-11.8372	FN
TM279__A14	RMS012	-2.57774	-9.61884	FN
TM279__D9	RMS012	-3.37537	-11.297	FN
TM279__E19	RMS012	-6.06404	9.12977	FN
TM279__P16	RMS012	-4.01713	-11.3173	FN
TM279__K10	RMS012	-2.6913	-11.1975	FN
TM279__H8	RMS012	-2.46482	-9.77974	FN
TM279__J17	RMS012	-5.07579	-10.9383	FN
TM279__J8	RMS012	-4.87409	-11.6959	FN
TM279__G19	RMS012	-3.73894	17.44	FN
TM279__A22	RMS012	6.36987	-4.85327	FN
TM279__F2	RMS012	-4.54413	-10.6479	FN
TM279__C5	RMS012	-4.96287	-11.3059	FN
TM279__B21	RMS012	-5.00019	-11.0687	FN
TM279__J15	RMS012	-3.70493	-11.5569	FN
TM279__P9	RMS012	-3.19704	-11.1541	FN
TM279__E18	RMS012	-5.31502	-11.0204	FN
TM279__N5	RMS012	-3.91128	-11.1949	FN
TM279__F19	RMS012	-4.51972	-11.5253	FN
TM279__D7	RMS012	-2.69924	-9.3405	FN
TM279__L6	RMS012	-8.22964	0.440856	FN
TM298__P12	RMS444	-0.866471	-4.06175	FN
TM298__O10	RMS444	-0.0327354	-4.24894	FN
TM298__L20	RMS444	0.0406487	-3.85447	FN
TM298__P10	RMS444	-4.857	10.6654	FN
TM298__O15	RMS444	-0.299819	-2.88957	FN
TM298__I13	RMS444	-0.090508	-3.18466	FN
TM298__B9	RMS444	0.0460241	-3.20979	FN
TM298__P15	RMS444	-0.598277	-4.87489	FN
TM298__H5	RMS444	5.91106	-4.95044	FN
TM298__B23	RMS444	-0.900432	-3.19695	FN
TM298__K23	RMS444	-0.233035	-5.51575	FN
TM298__G4	RMS444	-0.32654	-2.98227	FN
TM298__I12	RMS444	-0.196568	-5.60631	FN
TM298__O14	RMS444	-0.191514	-3.19752	FN
TM298__D2	RMS444	-0.208793	-5.43326	FN
TM298__F8	RMS444	-0.540304	-3.48946	FN
TM298__M22	RMS444	-0.041627	-3.70884	FN
TM298__P1	RMS444	-1.14205	-3.95156	FN
TM298__J9	RMS444	-0.3258	-2.98457	FN
TM298__D6	RMS444	-7.93654	-0.507612	FN
TM298__N8	RMS444	-0.15016	-3.04735	FN
TM298__M12	RMS444	-0.417781	-3.09135	FN
TM298__J12	RMS444	-0.244008	-3.52701	FN
TM298__C23	RMS444	-0.898306	-3.42101	FN
TM298__A12	RMS444	-0.00748129	-3.02191	FN
TM298__I4	RMS444	-0.197716	-2.87861	FN
TM298__J10	RMS444	-0.572757	-3.47113	FN
TM298__F14	RMS444	-0.364605	-3.0034	FN
TM298__G5	RMS444	-0.78569	-3.42136	FN
TM298__F5	RMS444	0.235484	-3.48307	FN
TM298__B20	RMS444	-0.0851138	-3.41054	FN
TM298__D22	RMS444	0.538178	-3.17044	FN
TM298__C18	RMS444	0.188404	-3.4363	FN
TM298__B10	RMS444	-0.789186	-2.81499	FN
TM298__N23	RMS444	-0.760594	-4.30559	FN
TM298__C16	RMS444	-0.947096	-3.9344	FN
TM298__L7	RMS444	-0.297344	-5.42831	FN
TM298__G7	RMS444	0.339928	-3.40993	FN
TM298__D11	RMS444	-0.858008	-3.11896	FN
TM298__G6	RMS444	-0.80411	-4.17901	FN
TM298__B22	RMS444	-0.538946	-3.81368	FN
TM298__O12	RMS444	-1.28442	-4.2512	FN
TM298__L2	RMS444	-0.193422	-2.92453	FN
TM298__L4	RMS444	-0.62295	-2.83127	FN
TM298__K1	RMS444	-0.0591798	-3.43665	FN
TM298__C10	RMS444	-0.556529	-3.28267	FN
TM298__N10	RMS444	-1.1015	-4.12929	FN
TM298__E23	RMS444	0.100911	-3.0514	FN
TM298__D1	RMS444	0.388197	5.84709	FN
TM298__O9	RMS444	-0.0604682	-3.35233	FN
TM298__I14	RMS444	-1.10821	-4.3272	FN
TM298__C8	RMS444	-0.851512	-3.8705	FN
TM298__G9	RMS444	-0.581185	-4.16956	FN
TM298__A19	RMS444	-0.532656	-3.89385	FN
TM298__A15	RMS444	-0.237452	-5.45016	FN
TM298__P21	RMS444	-0.341186	-5.19657	FN
TM298__I23	RMS444	-0.322314	-3.43641	FN
TM298__H14	RMS444	-0.109868	-3.01158	FN
TM298__J1	RMS444	-0.911265	-3.86845	FN
TM298__E22	RMS444	0.214126	-3.4028	FN
TM298__E8	RMS444	-0.60941	-2.86464	FN
TM298__K5	RMS444	0.690761	-3.14903	FN
TM298__M17	RMS444	-0.841846	-3.97879	FN
TM298__D5	RMS444	-0.823897	-4.05825	FN
TM298__H9	RMS444	-0.595702	-4.67508	FN
TM298__C21	RMS444	-0.849448	-3.97232	FN
TM298__F10	RMS444	-0.820772	-3.05402	FN
TM298__A17	RMS444	-1.07588	-4.10952	FN
TM298__H11	RMS444	6.11084	-4.73638	FN
TM298__P5	RMS444	-0.677746	-3.19438	FN
TM298__M21	RMS444	-0.956014	-3.52852	FN
TM298__O20	RMS444	-0.965137	-3.9794	FN
TM298__K6	RMS444	-0.206804	-5.31261	FN
TM298__F22	RMS444	-0.674806	-4.11134	FN
TM298__N9	RMS444	-0.371033	-5.31769	FN
TM298__C20	RMS444	-0.600785	-2.97592	FN
TM298__H3	RMS444	-0.425066	-3.64408	FN
TM298__L19	RMS444	-0.351148	-5.26043	FN
TM298__G1	RMS444	0.349934	-3.56463	FN
TM298__P17	RMS444	0.0901062	-3.22855	FN
TM298__I18	RMS444	-0.835126	-4.04865	FN
TM298__F11	RMS444	-0.389105	-3.07318	FN
TM298__P3	RMS444	-0.764851	-4.21738	FN
TM298__N3	RMS444	-0.556633	-4.88623	FN
TM298__K3	RMS444	-0.532057	-5.06462	FN
TM298__L14	RMS444	-0.778674	-3.83279	FN
TM298__B1	RMS444	0.206955	-3.64115	FN
TM298__F12	RMS444	0.305067	-3.07994	FN
TM298__A16	RMS444	-0.264223	-3.34665	FN
TM298__D21	RMS444	-0.165854	-5.7663	FN
TM298__L12	RMS444	-0.260082	-5.44985	FN
TM298__B15	RMS444	-0.962862	-4.48849	FN
TM298__C22	RMS444	-0.260379	-5.57907	FN
TM298__J18	RMS444	-0.362846	-3.62404	FN
TM298__J21	RMS444	-0.150485	-3.31462	FN
TM298__H1	RMS444	-0.634812	-4.68959	FN
TM298__N16	RMS444	-1.13107	-4.06966	FN
TM298__I17	RMS444	-0.475123	-3.03203	FN
TM298__M4	RMS444	0.261754	-3.51027	FN
TM298__P20	RMS444	0.0239326	-3.1378	FN
TM298__L21	RMS444	-0.186718	-5.67379	FN
TM298__J13	RMS444	-0.362117	-5.18942	FN
TM298__C13	RMS444	-0.725349	-3.95708	FN
TM298__F9	RMS444	-0.549062	-2.85919	FN
TM298__L17	RMS444	-0.612439	-3.93517	FN
TM298__D3	RMS444	-0.116937	-3.08843	FN
TM298__I21	RMS444	-0.862039	-2.69603	FN
TM298__K14	RMS444	-0.23835	-5.47978	FN
TM298__L18	RMS444	-0.00145577	-3.32271	FN
TM298__K21	RMS444	-0.490635	-3.22198	FN
TM298__B19	RMS444	5.88219	-5.01867	FN
TM298__F7	RMS444	-0.2131	-5.55359	FN
TM298__I9	RMS444	-0.711465	-4.59857	FN
TM298__D14	RMS444	-1.10455	-3.98235	FN
TM298__N19	RMS444	0.0570132	-3.32254	FN
TM298__B18	RMS444	0.154068	-3.34213	FN
TM298__C1	RMS444	0.108378	-3.40664	FN
TM298__J22	RMS444	5.89682	-4.92167	FN
TM298__G13	RMS444	0.0120174	-3.17005	FN
TM298__H13	RMS444	-0.0910375	-3.25533	FN
TM298__K18	RMS444	0.183202	-3.28552	FN
TM298__M1	RMS444	-0.534486	-3.72973	FN
TM298__G14	RMS444	-0.435538	-3.60099	FN
TM298__F16	RMS444	-0.287261	-3.02466	FN
TM298__L23	RMS444	-5.67155	8.57948	FN
TM298__B7	RMS444	-0.329447	-3.58308	FN
TM298__B16	RMS444	-0.485187	-3.73697	FN
TM298__I16	RMS444	-0.858466	-4.46824	FN
TM298__D20	RMS444	-0.800128	-2.79502	FN
TM298__M5	RMS444	-0.677804	-2.75541	FN
TM298__J3	RMS444	0.264678	-3.48004	FN
TM298__D17	RMS444	-0.916498	-3.32666	FN
TM298__I10	RMS444	-0.665789	-3.1127	FN
TM298__E6	RMS444	0.302385	-3.2475	FN
TM298__N11	RMS444	-0.463641	-3.05059	FN
TM298__K13	RMS444	0.226508	-3.50294	FN
TM298__E1	RMS444	-0.0843316	-3.64092	FN
TM298__O23	RMS444	-0.149834	-3.22613	FN
TM298__E20	RMS444	-0.123654	-3.85726	FN
TM298__J4	RMS444	-0.866975	-2.60565	FN
TM298__B6	RMS444	6.17295	-4.69883	FN
TM298__K19	RMS444	-0.956461	-4.017	FN
TM298__K20	RMS444	-0.596342	-4.91162	FN
TM298__E4	RMS444	0.359847	-3.5616	FN
TM298__L11	RMS444	-0.545562	-4.391	FN
TM298__L9	RMS444	-1.09324	-4.08308	FN
TM298__I6	RMS444	-4.94151	10.2476	FN
TM298__L16	RMS444	-0.259467	-5.40391	FN
TM298__E21	RMS444	-0.653557	-2.82617	FN
TM298__C7	RMS444	-0.28653	-3.19151	FN
TM298__M6	RMS444	0.0571634	-3.04738	FN
TM298__D13	RMS444	-0.236335	-3.53398	FN
TM298__H23	RMS444	-0.362599	-4.90012	FN
TM298__N17	RMS444	-1.23783	-4.06412	FN
TM298__N15	RMS444	-0.374246	-2.88125	FN
TM298__L3	RMS444	0.0148494	-3.23415	FN
TM298__H6	RMS444	-0.610455	-4.88073	FN
TM298__K16	RMS444	-3.97225	10.3303	FN
TM298__N22	RMS444	-0.805127	-4.42324	FN
TM298__K4	RMS444	-0.240914	-5.52953	FN
TM298__K9	RMS444	-1.26204	-4.14303	FN
TM298__I22	RMS444	-0.295387	-2.91798	FN
TM298__B8	RMS444	-0.419154	-5.19422	FN
TM298__P6	RMS444	-0.726793	-4.64553	FN
TM298__D16	RMS444	-0.194763	-5.67508	FN
TM298__P16	RMS444	-0.667876	-4.03911	FN
TM298__H8	RMS444	-0.90441	-2.65745	FN
TM298__J8	RMS444	-0.76114	-2.85067	FN
TM298__G19	RMS444	-1.11638	-4.08505	FN
TM298__F2	RMS444	-0.757064	-2.84064	FN
TM298__B21	RMS444	-0.729034	-4.64929	FN
TM298__P9	RMS444	6.00196	-4.88768	FN
TM298__E18	RMS444	-4.40325	10.9174	FN
TM298__N5	RMS444	-0.58086	-4.48705	FN
TM298__F19	RMS444	-0.557569	-4.19281	FN
TM298__H17	RMS444	-0.618697	-4.60678	FN
TM298__L6	RMS444	-0.69296	-3.0284	FN
TM299__H18	RMS444	-0.335509	-5.42104	FN
TM299__P12	RMS444	-0.83502	-4.38999	FN
TM299__P10	RMS444	-1.04714	-4.38296	FN
TM299__O15	RMS444	-0.901546	-4.46471	FN
TM299__I13	RMS444	-1.04841	-3.45532	FN
TM299__P14	RMS444	-0.808503	-2.63764	FN
TM299__O5	RMS444	-0.01797	-3.7154	FN
TM299__H5	RMS444	-0.681128	-2.7707	FN
TM299__K23	RMS444	-1.05424	-4.30642	FN
TM299__I12	RMS444	-0.783965	-3.0299	FN
TM299__O14	RMS444	-0.489127	-5.13299	FN
TM299__D2	RMS444	-9.85593	0.314872	FN
TM299__F8	RMS444	-1.25341	-4.01067	FN
TM299__O11	RMS444	6.19836	-4.71082	FN
TM299__B17	RMS444	-0.893791	-4.14392	FN
TM299__J9	RMS444	0.190055	-3.71514	FN
TM299__L1	RMS444	-8.85785	0.491519	FN
TM299__D6	RMS444	-0.544796	-2.91781	FN
TM299__N8	RMS444	-0.729227	-3.39426	FN
TM299__M12	RMS444	-0.957619	-4.24911	FN
TM299__I8	RMS444	-7.16706	-0.635413	FN
TM299__O13	RMS444	-0.921326	-3.31248	FN
TM299__M10	RMS444	-1.21062	-3.84098	FN
TM299__D19	RMS444	0.205257	-3.16032	FN
TM299__B13	RMS444	-1.03399	-3.35418	FN
TM299__C23	RMS444	-0.398695	-3.53651	FN
TM299__P8	RMS444	-0.923445	-2.82248	FN
TM299__A12	RMS444	-0.237928	-5.56848	FN
TM299__F14	RMS444	-0.865726	-2.65893	FN
TM299__G5	RMS444	-4.54337	10.9506	FN
TM299__F5	RMS444	-0.984969	-2.95751	FN
TM299__B20	RMS444	0.44747	-3.36833	FN
TM299__D22	RMS444	-0.38408	-3.44781	FN
TM299__A23	RMS444	-1.09325	-4.02895	FN
TM299__N21	RMS444	-0.816839	-3.50096	FN
TM299__A2	RMS444	-0.697422	-4.25901	FN
TM299__M15	RMS444	-1.27917	-4.09997	FN
TM299__B10	RMS444	-0.848424	-3.23268	FN
TM299__B5	RMS444	-9.30301	0.989183	FN
TM299__C16	RMS444	-0.433178	-2.97841	FN
TM299__L7	RMS444	-1.18238	-4.11915	FN
TM299__I5	RMS444	-0.671529	-3.58917	FN
TM299__M14	RMS444	-0.845745	-2.77219	FN
TM299__L5	RMS444	-1.12037	-4.3829	FN
TM299__P23	RMS444	-0.941597	-3.28834	FN
TM299__M11	RMS444	-4.16652	9.82542	FN
TM299__P22	RMS444	-0.70902	-3.83043	FN
TM299__O12	RMS444	-1.06413	-4.03219	FN
TM299__A6	RMS444	0.325378	-3.46473	FN
TM299__L2	RMS444	-1.06257	-4.16371	FN
TM299__D15	RMS444	-0.831462	-3.01198	FN
TM299__P2	RMS444	-1.21315	-4.12236	FN
TM299__L4	RMS444	-4.43902	8.98947	FN
TM299__E5	RMS444	-0.921376	-4.30759	FN
TM299__K1	RMS444	-0.603044	-4.82073	FN
TM299__C10	RMS444	-0.910331	-2.67638	FN
TM299__J19	RMS444	-0.627855	-2.94585	FN
TM299__N10	RMS444	0.65323	-3.14023	FN
TM299__N6	RMS444	0.77375	-3.14922	FN
TM299__A5	RMS444	-1.09214	-4.47683	FN
TM299__O9	RMS444	-0.644093	-2.89567	FN
TM299__H12	RMS444	-0.932993	-2.91092	FN
TM299__K12	RMS444	-0.46687	-3.25187	FN
TM299__I23	RMS444	-0.718989	-2.91729	FN
TM299__O7	RMS444	-0.932697	-4.41708	FN
TM299__D18	RMS444	-0.793218	-3.04225	FN
TM299__J1	RMS444	-0.782152	-3.4047	FN
TM299__E22	RMS444	-0.782514	-2.68728	FN
TM299__E8	RMS444	-0.313966	-3.46332	FN
TM299__K8	RMS444	-0.787786	-3.1949	FN
TM299__K5	RMS444	-0.526406	-3.21511	FN
TM299__F13	RMS444	-1.31667	-4.15664	FN
TM299__D12	RMS444	0.0191491	-3.36311	FN
TM299__E10	RMS444	-0.350015	-5.3523	FN
TM299__D5	RMS444	-0.604559	-2.95629	FN
TM299__O4	RMS444	-0.825378	-2.96599	FN
TM299__B12	RMS444	-0.14409	-3.37725	FN
TM299__C9	RMS444	-0.78541	-4.44939	FN
TM299__H9	RMS444	0.626163	-3.14313	FN
TM299__O21	RMS444	-7.81442	1.6321	FN
TM299__F10	RMS444	-0.266246	-2.96369	FN
TM299__I3	RMS444	0.200334	-3.5801	FN
TM299__M7	RMS444	-0.103721	-3.32903	FN
TM299__H4	RMS444	-1.08465	-3.47087	FN
TM299__H11	RMS444	-4.13101	10.2303	FN
TM299__P5	RMS444	-1.16324	-3.81378	FN
TM299__M21	RMS444	-1.01994	-3.69175	FN
TM299__O20	RMS444	-8.42339	0.304088	FN
TM299__H22	RMS444	-0.682756	-3.40841	FN
TM299__K6	RMS444	-7.62703	1.32157	FN
TM299__N9	RMS444	-0.908801	-2.89018	FN
TM299__C20	RMS444	-0.602148	-3.03412	FN
TM299__C12	RMS444	0.0576253	-3.14718	FN
TM299__G1	RMS444	-0.627715	-2.85912	FN
TM299__H21	RMS444	-1.26899	-4.27609	FN
TM299__F18	RMS444	-1.05221	-3.71031	FN
TM299__P17	RMS444	-0.773888	-2.77305	FN
TM299__C17	RMS444	-0.374547	-3.37535	FN
TM299__C2	RMS444	-1.13455	-4.20099	FN
TM299__I18	RMS444	-8.4097	-0.257015	FN
TM299__P3	RMS444	-0.402749	-2.95707	FN
TM299__O22	RMS444	-1.01537	-3.30237	FN
TM299__E7	RMS444	0.234893	-3.4964	FN
TM299__N2	RMS444	-1.23894	-4.06929	FN
TM299__B1	RMS444	0.717326	-3.16321	FN
TM299__I2	RMS444	-0.363629	-2.79828	FN
TM299__F12	RMS444	-1.11952	-3.65504	FN
TM299__E16	RMS444	-0.0175089	-3.49663	FN
TM299__L12	RMS444	-1.13723	-3.91162	FN
TM299__C22	RMS444	-1.19191	-4.22318	FN
TM299__J7	RMS444	-0.424938	-5.24872	FN
TM299__J18	RMS444	-0.6333	-2.84968	FN
TM299__J21	RMS444	-0.344845	-5.40365	FN
TM299__C11	RMS444	-0.688034	-4.43728	FN
TM299__I19	RMS444	-0.0443654	-3.69257	FN
TM299__I17	RMS444	-0.221396	-5.69492	FN
TM299__M4	RMS444	-1.05128	-4.10446	FN
TM299__A13	RMS444	-0.742145	-2.69228	FN
TM299__E13	RMS444	-0.299025	-2.95824	FN
TM299__L21	RMS444	6.22407	-4.65973	FN
TM299__J13	RMS444	-0.379374	-3.38985	FN
TM299__A3	RMS444	6.22079	-4.75196	FN
TM299__K11	RMS444	-1.22437	-4.21298	FN
TM299__F9	RMS444	-0.689227	-3.08049	FN
TM299__L17	RMS444	0.212404	-3.38623	FN
TM299__D3	RMS444	0.25719	-3.48652	FN
TM299__I21	RMS444	-0.693926	-2.78987	FN
TM299__M9	RMS444	-0.92151	-3.33273	FN
TM299__L18	RMS444	-7.34925	-1.26897	FN
TM299__K21	RMS444	-0.202193	-5.69192	FN
TM299__M19	RMS444	-0.804089	-2.88715	FN
TM299__I9	RMS444	-0.668163	-2.7248	FN
TM299__M16	RMS444	-0.525518	-3.45681	FN
TM299__D14	RMS444	-0.68328	-3.28537	FN
TM299__C3	RMS444	-1.12366	-4.43728	FN
TM299__O18	RMS444	-0.39359	-3.00373	FN
TM299__O19	RMS444	-4.61128	10.3765	FN
TM299__F4	RMS444	-3.52825	10.274	FN
TM299__C19	RMS444	-0.76505	-3.85144	FN
TM299__K17	RMS444	-0.0516149	-3.60612	FN
TM299__G10	RMS444	0.490082	-3.09513	FN
TM299__J22	RMS444	-0.976507	-4.31633	FN
TM299__N20	RMS444	5.90346	-4.96512	FN
TM299__F6	RMS444	-0.221464	-5.72608	FN
TM299__G21	RMS444	-0.873409	-2.88935	FN
TM299__M13	RMS444	-0.459553	-3.582	FN
TM299__O17	RMS444	-0.85904	-2.77108	FN
TM299__K18	RMS444	-0.587715	-4.96081	FN
TM299__M1	RMS444	-1.07894	-4.20399	FN
TM299__O1	RMS444	-0.592538	-2.80729	FN
TM299__G14	RMS444	-0.708058	-2.82384	FN
TM299__L8	RMS444	-0.640207	-3.11379	FN
TM299__E9	RMS444	-0.559178	-4.96963	FN
TM299__F16	RMS444	-0.670424	-4.78349	FN
TM299__B7	RMS444	-0.235572	-5.58489	FN
[truncated: 5,365 more rows]

## Sheet: Figure 1 - Panel e
avg.exp	pct.exp	features.plot	id	avg.exp.scaled
0.141972	3.73726	DES	Myeloid	-0.345898
0.0731418	2.15176	MYOD1	Myeloid	-0.418371
0.103848	2.71801	MYOG	Myeloid	-0.376191
0.0618031	1.5855	CD3D	Myeloid	-0.448352
0.0845091	2.15176	CD8A	Myeloid	-0.471488
0.55173	9.85277	GNLY	Myeloid	-0.50825
29.9034	51.9819	APOE	Myeloid	1.78792
6.84637	49.2639	CD14	Myeloid	1.78394
13.0334	51.9819	C1QB	Myeloid	1.78861
0.0329789	0.792752	PAX5	Myeloid	-0.449952
0.00900508	0.339751	MS4A1	Myeloid	-0.451308
0.0127845	0.339751	CD19	Myeloid	-0.440599
0.10021	2.03851	VWF	Myeloid	-0.444221
2.66166	49.0374	PECAM1	Myeloid	-0.26556
0.00619834	0.339751	CLDN5	Myeloid	-0.449973
0.156646	6.95652	DES	Endothelial	-0.317504
0.0135658	0.869565	MYOD1	Endothelial	-0.512451
0.0361725	3.47826	MYOG	Endothelial	-0.481531
0.186238	12.1739	CD3D	Endothelial	-0.37273
0.441565	12.1739	CD8A	Endothelial	-0.30065
0.410054	19.1304	GNLY	Endothelial	-0.529251
0.318884	7.82609	APOE	Endothelial	-0.465683
0.536381	11.3043	CD14	Endothelial	-0.317851
0.276716	6.08696	C1QB	Endothelial	-0.424318
0.0140394	1.73913	PAX5	Endothelial	-0.458852
0.00456321	0.869565	MS4A1	Endothelial	-0.452073
0	0	CD19	Endothelial	-0.454647
28.3356	92.1739	VWF	Endothelial	1.78884
20.4649	93.913	PECAM1	Endothelial	1.7779
4.02131	49.5652	CLDN5	Endothelial	1.78883
0.00916077	1.5873	DES	B-cells	-0.602888
0.0934301	2.6455	MYOD1	B-cells	-0.386332
0.0322799	1.5873	MYOG	B-cells	-0.48759
0.00285954	0.529101	CD3D	B-cells	-0.484173
0.0101684	1.5873	CD8A	B-cells	-0.507058
2.96634	33.8624	GNLY	B-cells	-0.150315
0.26731	12.6984	APOE	B-cells	-0.469612
0.00655553	1.5873	CD14	B-cells	-0.49433
0.041733	2.1164	C1QB	B-cells	-0.465081
4.79676	50.7937	PAX5	B-cells	1.7887
13.0142	64.0212	MS4A1	B-cells	1.78881
2.04174	34.9206	CD19	B-cells	1.78882
0	0	VWF	B-cells	-0.452147
1.0273	28.5714	PECAM1	B-cells	-0.453152
0	0	CLDN5	B-cells	-0.453429
0.0570783	1.10337	DES	T/NK	-0.510168
0.0406877	1.0453	MYOD1	T/NK	-0.469621
0.0617101	1.33566	MYOG	T/NK	-0.44178
3.74012	53.9489	CD3D	T/NK	1.78704
4.79519	36.5273	CD8A	T/NK	1.78241
15.8734	38.9663	GNLY	T/NK	1.76299
0.377075	8.94309	APOE	T/NK	-0.461251
0.0297601	0.929152	CD14	T/NK	-0.486601
0.194136	4.64576	C1QB	T/NK	-0.438643
0.022111	0.58072	PAX5	T/NK	-0.455059
0.106121	2.20674	MS4A1	T/NK	-0.43458
0.0109287	0.29036	CD19	T/NK	-0.442638
0.109792	3.25203	VWF	T/NK	-0.443463
0.654924	13.1823	PECAM1	T/NK	-0.495893
0.0128649	0.29036	CLDN5	T/NK	-0.446256
1.2388	40.8305	DES	Malignant	1.77646
1.46954	44.3996	MYOD1	Malignant	1.78677
1.49364	32.9966	MYOG	Malignant	1.78709
0.00679053	0.538721	CD3D	Malignant	-0.481784
0.018206	1.36925	CD8A	Malignant	-0.503212
0.100229	4.89338	GNLY	Malignant	-0.575179
1.29433	24.826	APOE	Malignant	-0.391379
0.0340864	2.33446	CD14	Malignant	-0.48516
0.0677432	4.73625	C1QB	Malignant	-0.460568
0.0864266	6.17284	PAX5	Malignant	-0.424835
0.0116813	0.852974	MS4A1	Malignant	-0.450847
0.00337305	0.291807	CD19	Malignant	-0.45094
0.0396325	2.51403	VWF	Malignant	-0.449012
0.0677144	4.69136	PECAM1	Malignant	-0.563293
0.0255713	1.57127	CLDN5	Malignant	-0.439171

## Sheet: Figure 1 - Panel f left
Type	Tumor	Prop	histology
malignant	RMS000GKV	0.695238	FN
malignant	RMS000CPU	0.928125	FP
malignant	RMS000CXI	0.972875	FN
malignant	RMS000DJE	0.958824	FN
malignant	RMS000EEC	0.685039	FP
malignant	RMS000ETXY	0.506757	FN
malignant	RMS000FAN	0.55914	FN
malignant	RMS000FLV	0.295652	FP
malignant	RMS000FWE	0.842803	FN
malignant	RMS000FYP	0.402878	FN
malignant	RMS000GRN	0.512329	FP
malignant	RMS000HEI	0.107486	FN
malignant	RMS000HQC	0.947531	FP
malignant	RMS000HVX	0.162447	FP
malignant	RMS012	0.858209	FN
malignant	RMS444	0.92602	FN
malignant	RMS672	0.401639	FN

## Sheet: Figure 1 - Panel f right
Type	Tumor	Prop	histology
Myeloid cells	RMS000GKV	0.421875	FN
Endothelial cells	RMS000GKV	0.0078125	FN
B cells	RMS000GKV	0.0234375	FN
T/NK cells	RMS000GKV	0.546875	FN
Myeloid cells	RMS000CPU	0.521739	FP
Endothelial cells	RMS000CPU	0.26087	FP
B cells	RMS000CPU	0	FP
T/NK cells	RMS000CPU	0.217391	FP
Myeloid cells	RMS000CXI	0.533333	FN
Endothelial cells	RMS000CXI	0.0666667	FN
B cells	RMS000CXI	0	FN
T/NK cells	RMS000CXI	0.4	FN
Myeloid cells	RMS000DJE	0.5	FN
Endothelial cells	RMS000DJE	0	FN
B cells	RMS000DJE	0	FN
T/NK cells	RMS000DJE	0.5	FN
Myeloid cells	RMS000EEC	0.9	FP
Endothelial cells	RMS000EEC	0.0875	FP
B cells	RMS000EEC	0	FP
T/NK cells	RMS000EEC	0.0125	FP
Myeloid cells	RMS000ETXY	0.881279	FN
Endothelial cells	RMS000ETXY	0	FN
B cells	RMS000ETXY	0.00456621	FN
T/NK cells	RMS000ETXY	0.114155	FN
Myeloid cells	RMS000FAN	0.170732	FN
Endothelial cells	RMS000FAN	0.780488	FN
B cells	RMS000FAN	0	FN
T/NK cells	RMS000FAN	0.0487805	FN
Myeloid cells	RMS000FLV	0.3875	FP
Endothelial cells	RMS000FLV	0	FP
B cells	RMS000FLV	0.05	FP
T/NK cells	RMS000FLV	0.5625	FP
Myeloid cells	RMS000FWE	0.373494	FN
Endothelial cells	RMS000FWE	0	FN
B cells	RMS000FWE	0	FN
T/NK cells	RMS000FWE	0.626506	FN
Myeloid cells	RMS000FYP	0.150602	FN
Endothelial cells	RMS000FYP	0.0361446	FN
B cells	RMS000FYP	0.0301205	FN
T/NK cells	RMS000FYP	0.783133	FN
Myeloid cells	RMS000GRN	0.297753	FP
Endothelial cells	RMS000GRN	0.00561798	FP
B cells	RMS000GRN	0.247191	FP
T/NK cells	RMS000GRN	0.449438	FP
Myeloid cells	RMS000HEI	0.458065	FN
Endothelial cells	RMS000HEI	0.00215054	FN
B cells	RMS000HEI	0.00215054	FN
T/NK cells	RMS000HEI	0.537634	FN
Myeloid cells	RMS000HQC	0.705882	FP
Endothelial cells	RMS000HQC	0.147059	FP
B cells	RMS000HQC	0	FP
T/NK cells	RMS000HQC	0.147059	FP
Myeloid cells	RMS000HVX	0.0906801	FP
Endothelial cells	RMS000HVX	0.0957179	FP
B cells	RMS000HVX	0.00251889	FP
T/NK cells	RMS000HVX	0.811083	FP
Myeloid cells	RMS012	0.315789	FN
Endothelial cells	RMS012	0.197368	FN
B cells	RMS012	0.157895	FN
T/NK cells	RMS012	0.328947	FN
Myeloid cells	RMS444	0.551724	FN
Endothelial cells	RMS444	0	FN
B cells	RMS444	0.0344828	FN
T/NK cells	RMS444	0.413793	FN
Myeloid cells	RMS672	0.222222	FN
Endothelial cells	RMS672	0.0277778	FN
B cells	RMS672	0.0555556	FN
T/NK cells	RMS672	0.694444	FN

## Sheet: Figure 2 - Panel a
	UMAP_1	UMAP_2	SCT_snn_res.0.3
TM226__N21	-3.60824	1.17328	pDC
TM226__I5	-3.30218	-3.05526	Mo
TM226__A15	-4.26209	-4.91721	Mo
TM226__F10	-3.87199	-3.73852	Mo
TM226__H15	-3.16465	-3.21188	Mo
TM226__F1	-3.5192	-3.23827	Mo
TM226__E16	-3.58339	1.18195	pDC
TM226__L12	-3.26687	0.82741	pDC
TM226__C14	-5.8709	-1.26489	cDC
TM226__G8	-5.23225	-1.44329	cDC
TM226__L23	-4.41676	-2.07863	Mo
TM226__C15	-3.39071	-3.12558	Mo
TM226__M23	-5.41859	-1.47862	cDC
TM227__B23	-3.58332	-3.32683	Mo
TM227__G4	-3.56727	1.15829	pDC
TM227__M12	-3.5369	1.08513	pDC
TM227__I15	-3.32284	0.888514	pDC
TM227__D4	-4.37009	-4.17925	Mo
TM227__A17	-3.81573	-3.46464	Mo
TM227__P3	-3.32261	-3.45649	Mo
TM227__N11	-3.42865	-3.51677	Mo
TM227__F20	-3.40317	-2.45209	Mo
TM227__A22	-3.50369	0.959866	pDC
TM227__E18	-3.58359	-1.98906	Mo
TM273__P15	-4.15216	-3.0118	Mo
TM273__O14	-4.32695	-5.11888	Mo
TM273__N8	-3.03892	-3.20818	Mo
TM273__D19	-3.88823	-4.30553	Mo
TM273__C18	-4.7973	-2.25979	Mo
TM273__N21	-4.15645	-5.15005	Mo
TM273__P22	-3.98309	-3.89913	Mo
TM273__O12	-4.61044	-5.25108	Mo
TM273__E5	-6.32421	-1.03768	cDC
TM273__O7	-3.54859	1.03635	pDC
TM273__F13	-4.0847	-4.82131	Mo
TM273__O20	-3.934	-2.25411	Mo
TM273__E7	-3.71497	-2.28789	Mo
TM273__J7	-3.88519	-3.99328	Mo
TM273__P20	-3.95423	-3.72799	Mo
TM273__G17	-4.24499	-3.68714	Mo
TM273__M19	-4.77225	-5.02272	Mo
TM273__F4	-3.77123	-3.29525	Mo
TM273__N12	-3.79532	-4.15907	Mo
TM273__E17	-3.51245	-3.47102	Mo
TM273__O6	-4.06776	-5.1076	Mo
TM273__P16	-5.0096	-2.11281	Mo
TM273__G19	-4.01475	-4.8529	Mo
TM273__E18	-3.63227	-3.28541	Mo
TM273__F19	-3.75819	-4.08593	Mo
TM274__B9	-3.08509	-2.5916	Mo
TM274__P8	-3.83167	-3.56822	Mo
TM274__H16	-3.43913	1.0999	pDC
TM274__C16	-3.23722	-3.05032	Mo
TM274__G12	-2.31795	-2.41456	Mo
TM274__L4	-3.1135	0.669177	pDC
TM274__E8	-4.4432	-1.54863	Mo
TM274__J11	-4.26633	-5.14241	Mo
TM274__C12	-3.9702	-1.87956	Mo
TM274__P17	-4.38405	-4.74488	Mo
TM274__D21	-3.67147	-4.04036	Mo
TM274__K11	-4.05989	-4.45817	Mo
TM274__K2	-4.98253	-2.04323	cDC
TM274__E21	-4.67749	-5.18312	Mo
TM274__N15	-3.20017	-3.45031	Mo
TM274__J15	-4.22518	-5.3595	Mo
TM278__K23	3.3525	-0.87175	Mq
TM278__O12	-3.87271	-2.99841	Mo
TM278__O4	1.92344	-4.49806	Mq
TM278__H4	0.489942	-4.53557	Mq
TM278__J7	0.13683	-1.97967	Mo
TM278__C19	3.04729	-4.13529	Mq
TM278__C1	-2.93957	0.353468	Mo
TM278__B6	-7.7063	-1.30461	cDC
TM278__M2	-7.63596	-0.50937	cDC
TM279__P10	4.24871	-1.9656	Mq
TM279__P8	4.07846	-4.09075	Mq
TM279__F14	-6.49087	0.366917	cDC
TM279__B20	0.823393	-4.32827	Mq
TM279__O12	0.44896	-4.64949	Mq
TM279__I11	-0.0652551	-3.08552	Mo
TM279__H4	-8.0538	1.24253	cDC
TM279__G1	2.15553	-3.82855	Mq
TM279__E13	3.13611	-3.94209	Mq
TM279__I21	-7.22262	-0.0961247	cDC
TM279__I9	2.0548	-5.06427	Mq
TM279__N19	-1.25223	-1.88986	Mo
TM279__M1	-4.1391	-2.651	Mo
TM279__D20	4.25658	-5.58256	Mq
TM279__L6	-3.89404	-4.30514	Mo
TM298__D6	2.0246	-0.816688	Mq
TM299__D2	-8.66532	0.952571	cDC
TM299__L1	-4.17094	-1.90434	Mo
TM299__I8	1.12469	-2.43049	Mq
TM299__B5	-5.02248	-1.16161	cDC
TM299__O21	-4.29867	-4.53124	Mo
TM299__O20	-1.21589	-1.69543	Mo
TM299__K6	-3.71049	-3.66457	Mo
TM299__I18	-0.352476	-1.39923	Mo
TM299__L18	3.43166	-3.0887	Mq
TM299__K20	1.17396	-1.43749	Mq
TM299__K2	-5.51848	0.212987	cDC
TM299__H2	2.41347	-4.57289	Mq
TM299__I6	-3.79465	0.935492	pDC
TM299__B8	-5.22664	-1.06322	cDC
TM299__C5	-6.99842	-0.425426	cDC
TM328__M12	-4.73978	-4.11207	Mo
TM328__E5	3.24371	-5.50442	Mq
TM328__I14	-6.36675	-2.03213	cDC
TM328__G23	0.238455	-2.11678	Mo
TM328__M21	-6.89027	-1.92702	cDC
TM328__K6	0.190943	-4.54195	Mo
TM328__C12	0.733511	-4.69724	Mq
TM328__G1	4.33345	-2.43822	Mq
TM328__E14	-0.092696	-1.70466	Mo
TM328__O17	-4.65694	-4.22488	Mo
TM328__L11	-3.06144	-3.17028	Mo
TM328__G11	1.32818	-4.8883	Mq
TM356__P12	-3.97339	0.772691	pDC
TM356__O10	2.43517	-4.7462	Mq
TM356__L20	-2.89761	-1.37627	Mo
TM356__I13	-2.01336	-0.50843	Mo
TM356__P14	-6.75892	-1.50957	cDC
TM356__P15	-8.59023	-0.998663	cDC
TM356__I4	-7.05496	-1.28673	cDC
TM356__G3	-8.00826	-0.62202	cDC
TM356__N21	-7.4473	-1.45436	cDC
TM356__L7	-6.41965	0.503545	cDC
TM356__K1	-7.09028	-1.60284	cDC
TM356__J19	-7.63464	-0.29777	cDC
TM356__N10	4.48763	-4.44064	Mq
TM356__E23	-8.03957	-0.427666	cDC
TM356__I14	-8.09861	-0.408024	cDC
TM356__P13	-8.87943	-0.466179	cDC
TM356__I23	-8.67002	0.66673	cDC
TM356__P19	4.27257	-4.79959	Mq
TM356__K5	4.13894	-5.25639	Mq
TM356__I1	-0.103363	-0.623045	Mo
TM356__O4	-8.00359	-1.3121	cDC
TM356__F10	-8.56624	0.297808	cDC
TM356__N18	-3.99753	0.804277	pDC
TM356__H11	-6.35833	-1.18837	cDC
TM356__P5	-7.60971	-1.27642	cDC
TM356__M21	-4.46258	-1.84003	Mo
TM356__O20	-7.51882	-0.0766335	cDC
TM356__O16	-8.66193	0.206238	cDC
TM356__P3	-7.38505	-1.59824	cDC
TM356__N3	-5.88776	-1.35549	cDC
TM356__N2	-4.37121	-3.60096	Mo
TM356__L14	-8.80968	-0.9286	cDC
TM356__P11	-8.64285	-1.21357	cDC
TM356__A16	-7.94858	0.310492	cDC
TM356__E16	2.87484	-4.56678	Mq
TM356__D21	-7.13378	-0.921258	cDC
TM356__G16	-1.55339	-0.359194	Mo
TM356__A18	2.95766	-3.55504	Mq
TM356__N16	-1.86873	-0.20865	cDC
TM356__I20	-4.22577	-3.33623	Mo
TM356__E13	3.73846	-5.45186	Mq
TM356__L21	4.62086	-4.69145	Mq
TM356__G15	-7.61931	-0.830894	cDC
TM356__P7	-8.2946	-1.68702	cDC
TM356__K14	-8.21954	-0.542745	cDC
TM356__M16	2.76566	-4.1622	Mq
TM356__D14	1.6987	-2.10137	Mq
TM356__C3	-7.64263	-1.69908	cDC
TM356__O8	-7.37841	-0.985217	cDC
TM356__G10	-6.83847	-0.574834	cDC
TM356__G13	-8.48597	-0.242018	cDC
TM356__G14	-8.4924	-1.06789	cDC
TM356__L8	-8.48954	-0.571334	cDC
TM356__E9	2.61445	-0.889844	Mq
TM356__J3	3.48811	-1.02372	Mq
TM356__I10	-2.5858	-1.90246	Mo
TM356__E6	-8.29783	-0.216891	cDC
TM356__O6	-8.70041	-1.19841	cDC
TM356__J4	3.85237	-4.13926	Mq
TM356__A4	-5.3165	-2.01669	Mo
TM356__G18	3.07213	-2.89398	Mq
TM356__E4	-8.53036	-0.951001	cDC
TM356__M2	-5.82389	0.0661859	cDC
TM356__J20	1.95331	-3.63698	Mq
TM356__K4	3.28484	-3.26158	Mq
TM356__A14	-5.54294	-0.658734	cDC
TM356__J8	4.15855	-5.50503	Mq
TM356__P9	-6.61635	-0.849643	cDC
TM356__D7	-1.96534	-1.8885	Mo
TM357__L20	-7.01602	-1.21447	cDC
TM357__P10	-7.29648	-1.3927	cDC
TM357__G4	-4.03943	0.816168	pDC
TM357__I12	-8.04388	-1.19769	cDC
TM357__L15	-8.31798	-0.864973	cDC
TM357__I4	0.809333	-1.76838	Mq
TM357__I15	-8.56631	0.43805	cDC
TM357__G3	-4.5791	-1.58757	Mo
TM357__G12	-6.85391	-1.06628	cDC
TM357__M14	-7.18344	-1.51232	cDC
TM357__A6	3.30977	-3.74125	Mq
TM357__P2	4.10498	-4.92085	Mq
TM357__G22	1.98157	-1.04295	Mq
TM357__D1	-8.44209	0.282186	cDC
TM357__I14	-8.06745	0.358854	cDC
TM357__A15	-6.03112	-1.73072	cDC
TM357__O7	-7.02792	-0.624037	cDC
TM357__J1	4.62886	-4.78463	Mq
TM357__E22	-8.49316	0.333584	cDC
TM357__K8	-8.67667	0.883073	cDC
TM357__I11	-6.2064	-0.057009	cDC
TM357__M17	-8.76407	-0.626545	cDC
TM357__O4	4.07979	-4.70577	Mq
TM357__O21	-8.82288	-0.180762	cDC
TM357__C21	-8.72641	0.931646	cDC
TM357__O20	4.1278	-3.51319	Mq
TM357__K6	3.78922	-5.11589	Mq
TM357__O16	-8.69173	0.819507	cDC
TM357__C20	-6.20634	0.147353	cDC
TM357__G1	-8.28008	-0.559117	cDC
TM357__C2	-6.56956	-1.12063	cDC
TM357__P3	-6.59836	-1.41573	cDC
TM357__O22	-8.33638	0.392872	cDC
TM357__P11	4.06643	-2.94046	Mq
TM357__C11	4.15054	-4.13331	Mq
TM357__A18	-5.81527	-0.91605	cDC
TM357__O3	-8.43953	-1.59977	cDC
TM357__D3	-5.15862	-1.60906	cDC
TM357__K14	-8.33234	-1.65869	cDC
TM357__I9	-7.55141	-1.02435	cDC
TM357__M16	-6.37885	-0.396062	cDC
TM357__B14	-8.10496	-0.969911	cDC
TM357__L13	-8.22548	-1.06824	cDC
TM357__N20	-7.97862	-0.463737	cDC
TM357__G8	-5.88217	-0.109672	cDC
TM357__M1	-8.13204	-1.53068	cDC
TM357__A20	-8.86253	-0.776583	cDC
TM357__E17	-8.09895	-0.708447	cDC
TM357__E6	2.17919	-3.33527	Mq
TM357__E20	0.436198	-2.25623	Mq
TM357__A4	-3.88105	0.717087	pDC
TM357__B6	-6.165	-0.181244	cDC
TM357__K15	-8.07273	0.547102	cDC
TM357__M2	-6.79436	-2.00087	cDC
TM357__N17	-8.59654	0.0437675	cDC
TM357__B8	-8.23194	-0.935467	cDC
TM357__A14	1.74244	-3.60271	Mo
TM357__E19	-7.91736	-1.71295	cDC
TM357__J8	-8.50855	-1.54106	cDC
TM357__G19	-7.43859	-1.4284	cDC
TM357__J15	3.75451	-4.43716	Mq
TM357__H17	-3.56404	0.90719	pDC
TM367__L20	-8.32762	0.726624	cDC
TM367__K23	-6.9216	-1.34079	cDC
TM367__J9	-8.64157	-0.867035	cDC
TM367__L1	-8.69406	0.603455	cDC
TM367__M12	-4.20778	-1.55354	Mo
TM367__D19	-8.10978	-1.58293	cDC
TM367__B13	-8.30669	1.12404	cDC
TM367__A23	-6.28702	-1.53063	cDC
TM367__A2	-6.5511	-1.06226	cDC
TM367__K22	-8.58901	0.609737	cDC
TM367__H16	-5.59208	-2.16138	Mo
TM367__L7	-8.16236	0.901498	cDC
TM367__I5	-5.79637	-1.35071	cDC
TM367__G6	-4.71241	0.47849	pDC
TM367__F21	-7.79	0.816764	cDC
TM367__J19	-8.13429	-1.61026	cDC
TM367__D1	-4.7852	-3.72465	Mo
TM367__C8	-7.6078	-1.54366	cDC
TM367__K12	-8.4848	0.638276	cDC
TM367__A19	-0.785948	-1.00058	Mo
TM367__A15	1.97821	-2.03053	Mq
TM367__I23	-7.92231	-0.37186	cDC
TM367__J1	-8.21842	-1.64278	cDC
TM367__K8	-8.67259	0.758971	cDC
TM367__C20	-5.90667	-0.654477	cDC
TM367__F11	-8.57215	-0.581655	cDC
TM367__E15	-2.34704	-0.131823	Mo
TM367__B15	-4.31228	-3.52253	Mo
TM367__C11	-7.78186	-1.45462	cDC
TM367__G17	-8.8253	-0.0518579	cDC
TM367__A21	-4.53902	-4.58516	Mo
TM367__L10	-8.20317	0.338718	cDC
TM367__M19	-6.47739	0.0466344	cDC
TM367__E14	-8.73996	-0.473646	cDC
TM367__N19	-0.215156	-0.359034	Mo
TM367__B18	-8.17941	-1.12679	cDC
TM367__L13	-6.43655	-0.672286	cDC
TM367__G21	-8.30087	0.333407	cDC
TM367__B3	4.13215	-5.51712	Mq
TM367__M13	-8.37685	-1.5074	cDC
TM367__A20	3.74046	-3.73486	Mq
TM367__G14	-6.80017	-1.47803	cDC
TM367__B7	-8.19211	-0.0527989	cDC
TM367__D20	-8.13079	0.997865	cDC
TM367__J3	-6.99291	-1.54382	cDC
TM367__I10	-8.84681	0.350242	cDC
TM367__E20	-4.37165	0.689334	pDC
TM367__J14	-0.444456	-1.34447	Mo
TM367__K2	-7.86768	-1.21496	cDC
TM367__F3	-8.13674	0.392992	cDC
TM367__G20	-8.81525	0.163102	cDC
TM367__K7	-3.21715	-2.45453	Mo
TM367__C15	-8.14012	1.0361	cDC
TM367__M6	-8.05762	1.04023	cDC
TM367__D13	-7.61399	-1.62078	cDC
TM367__A7	-8.27321	1.04373	cDC
TM367__K4	4.68976	-5.05438	Mq
TM367__K9	-7.83842	-1.71136	cDC
TM367__J8	-8.46757	0.914855	cDC
TM367__A22	-8.53351	-0.872518	cDC
TM367__B21	-8.00499	-0.958946	cDC
TM367__E18	4.54262	-2.26162	Mq
TM368__L7	-2.11777	-1.53005	Mo
TM368__D15	-6.67159	0.206422	cDC
TM368__E5	-2.80573	0.18573	Mo
TM368__A15	-3.53228	-2.54688	Mo
TM368__C9	-3.68677	-1.83702	Mo
TM368__E15	-6.8867	-1.47422	cDC
TM368__C13	-3.65343	0.835926	pDC
TM368__B19	-6.20913	-0.387969	cDC
TM368__B11	0.642927	-1.742	Mq
TM368__A20	0.793345	-1.62943	Mo
TM368__J5	-0.0621437	-0.715793	Mo
TM368__H10	-2.08077	-0.701042	Mo
TM368__K20	1.74792	-1.86529	Mq
TM368__E11	-3.93118	-3.36297	Mo
TM368__A9	-4.00005	-2.50808	Mo
TM368__B21	-0.418235	-0.733628	Mo
TM430__O14	2.57906	-5.68073	Mq
TM430__N8	0.890005	-3.74582	Mq
TM430__M12	0.931464	-4.77494	Mq
TM430__I15	2.15909	-4.56817	Mq
TM430__N23	3.71447	-3.59118	Mq
TM430__I5	-7.39673	-0.717607	cDC
TM430__P23	3.80739	-2.1461	Mq
TM430__A5	1.796	-4.11114	Mq
TM430__D18	-8.64251	-1.23159	cDC
TM430__K8	3.82311	-3.38954	Mq
TM430__J11	0.979106	-4.06358	Mq
TM430__P18	1.98223	-3.9964	Mq
TM430__K6	0.881846	-4.51331	Mq
TM430__O16	-7.58399	-0.194076	cDC
TM430__I17	1.54734	-2.51912	Mq
TM430__M19	0.952283	-4.38656	Mq
TM430__M6	0.548813	-3.01541	Mo
TM431__P10	2.52116	-1.74234	Mq
TM431__A17	-8.29144	-1.22762	cDC
TM431__N3	0.156257	-2.24583	Mo
TM431__E15	2.26678	-3.57915	Mq
TM431__K21	2.17614	-5.51722	Mq
TM431__M16	3.77294	-5.08585	Mq
TM431__O19	-4.47528	-3.76127	Mo
TM431__M13	-6.00191	-1.42282	cDC
TM431__F17	4.21442	-5.04781	Mq
TM431__N14	2.0495	-4.88096	Mq
TM431__K13	2.24079	-4.29676	Mq
TM431__H10	-7.75415	-0.123151	cDC
TM431__E11	1.9552	-4.76256	Mq
TM431__N17	1.81819	-4.44561	Mq
TM464__P13	1.13549	-4.21197	Mq
TM464__I18	-6.40327	-2.31703	cDC
TM464__A16	4.7585	-4.49025	Mq
TM464__N15	1.05463	-3.46618	Mq
TM464__A8	-4.88505	-3.5298	Mo
TM464__K10	-0.132567	-4.68232	Mo
TM466__P1	2.15702	-4.71224	Mq
TM466__K22	2.0807	-5.01254	Mq
TM466__E5	-3.95734	0.942572	pDC
TM466__G2	1.52805	-5.44803	Mq
TM466__A15	-0.182479	-4.49339	Mq
TM466__I23	0.635059	-4.85219	Mq
TM466__F13	1.74675	-5.17434	Mq
TM466__M7	-4.76573	-4.14259	Mq
TM466__M21	3.48855	-4.25176	Mq
TM466__G16	0.343793	-4.5323	Mq
TM466__C11	1.84274	-5.42181	Mq
TM466__A3	4.6353	-5.0871	Mq
TM466__L17	3.84789	-3.40031	Mq
TM466__O8	0.830306	-4.71013	Mq
TM466__O1	-0.129611	-2.34207	Mo
TM466__B6	0.484153	-4.7786	Mq
TM466__K7	1.09711	-4.51466	Mq
TM466__C15	1.4885	-4.80653	Mq
TM466__K9	-4.32271	-1.69499	Mo
TM468__O15	2.91408	-3.15617	Mq
TM468__P15	2.05298	-4.3335	Mq
TM468__M22	3.21916	-5.36869	Mq
TM468__J12	2.58483	-5.7256	Mq
TM468__M10	3.67891	-5.27524	Mq
TM468__L15	1.59733	-3.59819	Mq
TM468__P8	4.88746	-2.11709	Mq
TM468__G5	2.36196	-5.27888	Mq
TM468__P2	3.94398	-3.57667	Mq
TM468__P13	2.65687	-5.16873	Mq
TM468__P4	3.30233	-4.94203	Mq
TM468__H15	2.25555	-5.22073	Mq
TM468__F22	2.37238	-5.21392	Mq
TM468__O16	2.93614	-3.40705	Mq
TM468__H3	3.08125	-3.44175	Mq
TM468__P3	4.86066	-4.48345	Mq
TM468__O22	2.53525	-5.74276	Mq
TM468__K3	3.0014	-4.17116	Mq
TM468__E12	4.34663	-4.72843	Mq
TM468__G16	2.32171	-4.46717	Mq
TM468__L17	2.7758	-4.88664	Mq
TM468__O8	2.383	-5.69836	Mq
TM468__O18	3.0558	-4.60422	Mq
TM468__B14	2.7865	-5.75622	Mq
TM468__O19	4.79027	-5.00367	Mq
TM468__L13	3.9449	-1.7212	Mq
TM468__E9	4.82479	-4.49957	Mq
TM468__M2	2.52688	-4.8759	Mq
TM468__C7	-6.8544	-2.23784	cDC
TM468__A7	-5.86058	-2.49917	Mq
TM468__M23	4.2285	-1.97033	Mq
TM468__K9	0.949191	-3.90534	Mq
TM468__P6	1.89574	-4.54986	Mq
TM468__J17	1.20005	-4.23348	Mq
TM469__O5	2.61006	-5.2401	Mq
TM469__K23	-0.22825	-4.55833	Mq
TM469__M15	4.20989	-4.62336	Mq
TM469__H16	2.09447	-3.88065	Mq
TM469__G6	4.2839	-5.46336	Mq
TM469__A6	4.62996	-5.29187	Mq
TM469__P2	3.62566	-5.33612	Mq
TM469__H14	2.84882	-5.67953	Mq
TM469__J1	3.21623	-5.69803	Mq
TM469__K8	4.03195	-5.21119	Mq
TM469__M20	2.38578	-3.96119	Mq
TM469__E10	1.87183	-5.32639	Mq
TM469__O4	-6.20914	-2.18557	Mq
TM469__O21	2.84021	-2.24657	Mq
TM469__H15	0.938605	-3.271	Mq
TM469__F11	2.05594	-5.28479	Mq
TM469__P3	4.10992	-3.59155	Mq
TM469__G16	-7.27074	-1.84983	cDC
TM469__P20	2.98645	-5.3228	Mq
TM469__I21	2.50766	-3.54487	Mq
TM469__M9	3.96173	-5.22232	Mq
TM469__B19	2.48729	-5.79626	Mq
TM469__O18	2.3653	-5.03111	Mq
TM469__G10	4.02901	-5.57816	Mq
TM469__M13	2.73491	-5.85355	Mq
TM469__O17	2.83625	-5.25343	Mq
TM469__B7	2.43326	-5.68815	Mq
TM469__B16	4.0501	-5.47155	Mq
TM469__J3	2.18884	-5.47346	Mq
TM469__D17	1.69885	-2.00797	Mq
TM469__O23	4.39278	-4.01701	Mq
TM469__K15	1.05344	-3.63313	Mq
TM469__L11	4.41304	-5.42614	Mq
TM469__N7	4.31322	-5.16589	Mq
TM469__L3	4.05961	-5.42879	Mq
TM469__H6	3.25318	-5.55356	Mq
TM469__K16	0.870317	-4.70259	Mq
TM469__P9	2.37041	-5.56025	Mq
TM474__F14	-0.315286	-4.3585	Mq
TM474__K6	-0.0686935	-3.0668	Mo
TM474__A13	-0.468603	-4.6052	Mq
TM475__H5	-0.336811	-4.54255	Mq
TM475__L5	-0.373136	-4.45396	Mq
TM475__K6	-0.235883	-4.34923	Mq
TM475__J14	2.645	-4.09499	Mq
TM477__P19	0.595399	-3.75243	Mq
TM477__P4	3.84309	-2.72456	Mq
TM477__D23	-4.65101	-5.04483	Mo
TM501__I13	4.66111	-1.71965	Mq
TM501__K23	4.58965	-3.91879	Mq
TM501__G4	2.55331	-3.02405	Mq
TM501__I12	1.40499	-1.66423	Mq
TM501__O14	1.14371	-0.950994	Mq
TM501__P8	4.66557	-2.06808	Mq
TM501__A12	1.4615	-0.830391	Mq
TM501__I15	4.42457	-1.53575	Mq
TM501__N23	1.88438	-0.699935	Mq
TM501__F21	4.16276	-1.54008	Mq
TM501__E5	-6.70373	-1.46273	cDC
TM501__G9	-4.27037	-5.33624	Mo
TM501__O7	3.90583	-1.26424	Mq
TM501__O4	4.74075	-2.4818	Mq
TM501__C9	1.1514	-4.6584	Mq
TM501__O16	3.47853	-1.19733	Mq
TM501__E12	1.27365	-1.47082	Mq
TM501__P11	5.05213	-3.47868	Mq
TM501__E16	4.27674	-2.87699	Mq
TM501__C6	4.14579	-2.60013	Mq
TM501__I19	4.16567	-1.7804	Mq
TM501__M9	2.7067	-5.52821	Mq
TM501__K21	1.44475	-1.18029	Mq
TM501__M19	4.62041	-2.49909	Mq
TM501__B14	4.699	-3.16604	Mq
TM501__O17	2.61289	-0.668747	Mq
TM501__G14	2.38992	-2.907	Mq
TM501__O23	3.8653	-3.26638	Mq
TM501__M6	3.11735	-4.26573	Mq
TM501__K9	2.46698	-2.47812	Mq
TM501__C5	3.19871	-3.17415	Mq
TM502__O15	2.64202	-1.78453	Mq
TM502__B9	4.4095	-3.56313	Mq
TM502__O11	2.81546	-5.04209	Mq
TM502__F5	1.97071	-3.12371	Mq
TM502__F15	3.24761	-0.837024	Mq
TM502__O9	4.53113	-2.42964	Mq
TM502__K12	1.39194	-0.951546	Mq
TM502__I3	0.731541	-1.6946	Mq
TM502__H4	3.29852	-3.14927	Mq
TM502__K6	2.33354	-0.76475	Mq
TM502__P11	4.13946	-4.25339	Mq
TM502__J18	5.0815	-3.26861	Mq
TM502__I20	4.45532	-4.72181	Mq
TM502__L13	4.39558	-4.20567	Mq
TM502__K18	4.19135	-3.56942	Mq
TM502__L23	4.56412	-4.32785	Mq
TM502__E17	4.70213	-1.91957	Mq
TM502__H10	3.46157	-1.02466	Mq
TM502__J20	4.90294	-2.38199	Mq
TM502__H19	5.07312	-3.18876	Mq
TM502__D16	2.66645	-1.99652	Mq
TM502__F2	-0.199367	-1.57296	Mo
TM502__H17	4.85722	-2.27344	Mq
TM508__G4	2.46022	-3.19073	Mq
TM508__G5	3.84852	-4.37112	Mq
TM508__C18	3.75794	-4.03657	Mq
TM508__B5	4.74146	-3.69867	Mq
TM508__B22	1.85932	-4.1835	Mq
TM508__D15	0.887489	-3.22414	Mq
TM508__E23	5.08252	-3.06822	Mq
TM508__G9	0.952864	-1.4855	Mq
TM508__D18	1.11862	-1.86195	Mq
TM508__F13	2.22889	-4.06732	Mq
TM508__D12	2.23689	-4.84493	Mq
TM508__E10	3.12149	-4.27079	Mq
TM508__C9	0.956715	-1.28242	Mq
TM508__B2	3.65393	-3.43596	Mq
TM508__F23	3.74048	-4.19931	Mq
TM508__F18	4.52039	-5.34383	Mq
TM508__B1	3.1203	-4.78165	Mq
TM508__A3	1.3644	-1.72879	Mq
TM508__F9	3.78697	-3.85311	Mq
TM508__G10	4.80509	-2.52312	Mq
TM508__G8	3.6552	-1.67803	Mq
TM508__A20	3.30176	-2.32886	Mq
TM508__E9	3.7359	-3.72496	Mq
TM508__E2	3.25112	-5.14348	Mq
TM508__E20	3.89783	-3.87994	Mq
TM508__E11	0.661633	-1.51288	Mq
TM508__D13	4.67062	-2.23616	Mq
TM508__D8	3.84007	-3.32322	Mq
TM508__G11	2.41451	-4.07691	Mq
TM508__B21	3.2555	-4.21225	Mq
TM508__D7	3.08926	-4.86267	Mq
TM589__N21	1.61446	-1.99142	Mq
TM589__M15	-6.2943	-0.995622	cDC
TM589__J7	-6.83381	-0.731018	cDC
TM589__K2	3.27985	-3.9114	Mq
TM590__P15	4.47944	-3.71125	Mq
TM590__K1	-8.12069	-0.146713	cDC
TM590__L13	-7.52144	0.233275	cDC
TM590__L6	-8.08287	0.688124	cDC
TM600__D22	-0.966566	-1.10002	Mo
TM600__G7	3.00416	-4.1743	Mq
TM600__C9	2.70441	-2.14266	Mq
TM600__F22	2.03202	-1.98913	Mq
TM600__O16	4.08171	-4.5863	Mq
TM600__H20	1.24271	-1.87694	Mq
TM600__A21	3.28908	-2.652	Mq
TM600__N20	0.873639	-1.9037	Mq
TM600__B3	3.03242	-3.10212	Mq
TM600__E4	1.00142	-3.14966	Mq
TM600__J20	2.30929	-2.16786	Mq
TM600__H6	1.83699	-2.20001	Mq
TM601__E5	0.933621	-1.62301	Mq
TM601__K8	1.92239	-2.48618	Mq
TM601__H9	1.97995	-2.15192	Mq
TM601__O2	2.21048	-2.27707	Mq
TM601__H21	-4.38357	-1.84784	Mo
TM601__H20	1.88516	-2.19438	Mq
TM601__I17	1.99441	-1.88802	Mq
TM601__G15	0.580978	-2.602	Mo
TM601__L17	-0.448693	-1.57567	Mo
TM601__B18	2.42612	-2.68376	Mq
TM601__L23	1.23321	-2.09779	Mq
TM601__B21	1.43631	-1.92507	Mq
TM604__H18	3.46491	-2.7302	Mq
TM604__P14	-1.45382	-0.904423	Mo
TM604__B9	-6.90019	0.190807	cDC
TM604__H5	-3.65529	0.674525	pDC
TM604__M22	5.08108	-2.26626	Mq
TM604__P1	-7.8028	0.846301	cDC
TM604__D6	2.92417	-2.60467	Mq
TM604__N8	-7.29766	-0.98788	cDC
TM604__M12	-3.26351	-2.64157	Mo
TM604__O13	1.25801	-0.367425	Mq
TM604__C23	-1.99212	-1.70811	Mo
TM604__P8	4.68708	-3.73145	Mq
TM604__J10	-2.55993	-2.00542	Mo
TM604__D22	-0.922334	-0.327846	Mo
TM604__N21	2.31976	-0.568217	Mq
TM604__M15	-1.6128	-1.3988	Mo
TM604__B10	-1.34004	-0.232519	Mo
TM604__C16	1.66418	-0.643213	Mq
TM604__G7	-1.51822	-0.854662	Mo
TM604__M14	2.14215	-0.793094	Mq
TM604__P23	-4.56032	-1.75062	Mo
TM604__A6	-0.626225	-1.07174	Mo
TM604__L2	-2.27093	-2.005	Mo
TM604__L4	2.20791	-0.566944	Mq
TM604__E5	1.40449	-0.828761	Mq
TM604__J19	-0.880338	-0.0928181	Mo
TM604__N10	1.96822	-0.566963	Mq
TM604__H12	0.340137	-0.905743	Mo
TM604__I14	0.0338094	-2.90573	Mo
TM604__C8	-1.02484	-0.44231	Mo
TM604__K12	2.49285	-1.52449	Mq
TM604__P13	-3.95506	-3.09648	Mo
TM604__N13	3.43268	-2.7479	Mq
TM604__P19	-3.70239	-3.9684	Mo
TM604__J1	4.35243	-1.70752	Mq
TM604__J11	4.75066	-1.72406	Mq
TM604__D12	-7.75277	-1.60835	cDC
TM604__M17	2.54095	-1.97726	Mq
TM604__B12	-1.43078	-0.910196	Mo
TM604__H9	-0.922216	-0.0084272	Mo
TM604__P4	3.95734	-4.88549	Mq
TM604__P5	-7.11845	-0.73301	cDC
TM604__O2	-7.90464	-0.808377	cDC
TM604__O20	5.14524	-2.73375	Mq
TM604__H22	-5.25413	-0.457109	cDC
TM604__K6	2.72612	-4.44304	Mq
TM604__F22	3.19288	-2.64304	Mq
TM604__O16	-2.65967	-1.69378	Mo
TM604__G1	4.06073	-1.85957	Mq
TM604__F18	-1.1132	-1.24411	Mo
TM604__P17	4.81249	-3.84285	Mq
TM604__C17	0.0453483	-0.551709	Mo
TM604__F11	2.11874	-0.423906	Mq
TM604__P3	-3.8274	-2.25101	Mo
TM604__J23	-7.29134	0.791916	cDC
TM604__E7	2.50393	-0.994529	Mq
TM604__K3	-2.15544	-2.12945	Mo
TM604__P11	3.16876	-4.14208	Mq
TM604__E16	1.35748	-0.199658	Mq
TM604__C6	1.70541	-0.32797	Mq
TM604__J18	-6.20382	-1.13075	cDC
TM604__C11	-1.68344	-1.42896	Mo
TM604__I19	-7.10965	0.559803	cDC
TM604__I17	0.868736	-2.11292	Mo
TM604__E13	-5.99396	-2.40398	Mq
TM604__J13	-2.31298	-1.93243	Mo
TM604__K11	1.76823	-0.141384	Mq
TM604__C13	-0.14765	-1.15024	Mq
TM604__P7	4.89907	-3.13847	Mq
TM604__D3	-1.16838	-1.56817	Mo
TM604__I21	1.22919	-0.987159	Mq
TM604__K21	-0.810434	-0.540527	Mo
TM604__D14	-0.812289	-0.666731	Mo
TM604__M18	-2.23508	-2.10499	Mo
TM604__O8	-4.53865	-2.67008	Mo
TM604__B11	-5.45452	-1.92217	cDC
TM604__O18	-0.335269	-0.800944	Mo
TM604__K17	3.26556	-3.29169	Mq
TM604__N12	-2.44972	-2.28883	Mo
TM604__M8	2.9128	-0.662377	Mq
TM604__B4	-2.14224	-1.141	Mo
TM604__L13	-3.66515	0.719253	pDC
TM604__J22	3.00813	-1.74381	Mq
TM604__G21	3.66363	-4.44549	Mq
TM604__M13	-1.04497	-1.62339	Mo
TM604__O17	-0.234252	-0.700254	Mo
TM604__O1	-5.05923	-1.87208	Mo
TM604__G14	4.33373	-3.40721	Mq
TM604__F16	-1.75871	-1.85454	Mo
TM604__B7	-7.17602	-0.770739	cDC
TM604__D20	2.59754	-3.43171	Mo
TM604__J3	-6.69996	0.647626	cDC
TM604__N11	4.02178	-2.3045	Mq
TM604__N14	-5.25226	0.159646	cDC
TM604__F20	3.71119	-1.39448	Mq
TM604__H10	-0.475055	-0.546319	Mo
TM604__A4	-1.67726	-1.31366	Mo
TM604__K15	3.13633	-2.36604	Mq
TM604__E21	1.47587	-2.62422	Mq
TM604__C7	1.27237	-0.681655	Mq
TM604__J20	3.26533	-1.95643	Mq
TM604__D8	2.80263	-2.1329	Mq
TM604__N15	-1.55662	-0.767342	Mo
TM604__A8	2.7544	-0.621479	Mq
TM604__N22	-4.91888	-4.83649	Mo
TM604__K4	-7.4192	0.202057	cDC
TM604__P6	2.72662	-2.61151	Mq
TM604__A14	-2.43933	-1.35678	Mo
TM604__P16	-6.0391	-1.69318	cDC
TM604__J17	-0.733726	-0.252794	Mo
TM604__A22	-1.21324	-0.53429	Mo
TM604__B21	-6.08887	0.270674	cDC
TM604__N5	3.72611	-4.15806	Mq
TM604__F19	1.76126	-1.96027	Mq
TM604__D7	-1.89192	-1.33388	Mo
TM604__L6	3.36248	-2.09257	Mq
TM605__L20	3.05009	-0.640416	Mq
TM605__O15	4.5014	-3.84759	Mq
TM605__P14	4.49677	-1.68545	Mq
TM605__B9	-6.38914	-0.264631	cDC
TM605__N8	2.36261	-1.54795	Mq
TM605__M12	3.41022	-0.923839	Mq
TM605__M10	1.84026	-0.262687	Mq
TM605__L15	2.21712	-2.30528	Mq
TM605__I4	3.98897	-3.34323	Mq
TM605__F5	3.25016	-1.09314	Mq
TM605__B20	2.36271	-0.920369	Mq
TM605__K22	1.72266	-0.300481	Mq
TM605__N23	4.63954	-2.15547	Mq
TM605__G12	4.19297	-1.88972	Mq
TM605__G7	4.27137	-2.0529	Mq
TM605__M11	2.40992	-0.752761	Mq
TM605__B22	4.31136	-4.51426	Mq
TM605__F21	2.89694	-1.84857	Mq
TM605__A6	-4.27983	-3.67738	Mo
TM605__P2	2.37711	-1.30504	Mq
TM605__E5	0.413305	-1.62565	Mo
TM605__G2	-3.82488	-2.05902	Mo
TM605__K12	-1.16771	-0.887045	Mo
TM605__P13	-1.32885	-0.945443	Mo
TM605__A15	3.42401	-3.63111	Mq
TM605__P21	-6.41748	-0.683347	cDC
TM605__D18	0.0482519	-1.16436	Mo
TM605__P19	4.56895	-4.86634	Mq
TM605__H14	3.53704	-4.23832	Mq
TM605__J1	-1.6451	-0.882644	Mo
TM605__M20	4.67873	-1.81589	Mq
TM605__J11	3.85975	-1.37331	Mq
TM605__D5	-7.85847	-0.691423	cDC
TM605__G23	-1.65971	-1.63222	Mo
TM605__H9	-8.6712	0.245715	cDC
TM605__O21	-3.56673	0.657449	pDC
TM605__H15	-1.80896	-1.72215	Mo
TM605__P5	-8.60515	0.434168	cDC
TM605__O20	4.77218	-2.21883	Mq
TM605__F22	-2.07364	-1.88315	Mo
TM605__O16	2.78883	-2.9183	Mq
TM605__D10	1.69526	-0.686419	Mq
TM605__G1	1.81187	-0.819098	Mq
TM605__F18	-6.39365	-0.154907	cDC
TM605__C2	2.68285	-0.705776	Mq
TM605__P3	-1.15685	-0.595068	Mo
TM605__N2	-0.815063	-1.03972	Mo
TM605__J21	-0.585309	-1.09884	Mo
TM605__I20	2.78177	-2.51109	Mq
TM605__I17	3.62358	-3.1225	Mq
TM605__M4	-3.49539	-2.91831	Mo
TM605__A13	2.96943	-0.698573	Mq
TM605__L21	-0.525098	-0.40184	Mo
TM605__J13	3.94951	-3.47	Mq
TM605__G15	-8.1601	-1.66691	cDC
TM605__C13	-0.293748	-0.48248	Mo
TM605__P7	-0.958784	-0.718353	Mo
TM605__L10	4.26815	-1.92903	Mq
TM605__K21	-7.12475	0.147133	cDC
TM605__F7	-0.681783	-1.8582	Mo
TM605__I9	2.67632	-2.32997	Mq
TM605__M16	3.02647	-0.790368	Mq
TM605__D14	-0.712773	-1.19927	Mo
TM605__M18	-7.97146	0.0886055	cDC
TM605__O18	5.08077	-2.86861	Mq
TM605__O19	-8.10541	0.759958	cDC
TM605__F4	-7.63715	-1.06714	cDC
TM605__K17	4.19944	-2.33192	Mq
TM605__G10	-4.41125	-3.30209	Mo
TM605__F6	4.95033	-2.5415	Mq
TM605__O17	-4.92536	-1.45266	Mo
TM605__G8	1.61658	-0.553065	Mq
TM605__G14	2.02814	-1.07549	Mq
TM605__D20	4.66648	-4.27892	Mq
TM605__E2	2.47261	-3.42002	Mq
TM605__E17	-2.32747	-1.56715	Mo
TM605__I10	1.64266	-0.188753	Mq
TM605__E6	-0.18379	-0.814787	Mo
TM605__F17	-2.04449	-1.20061	Mo
TM605__B6	-3.618	-1.71418	Mo
TM605__G18	-0.760949	-0.11169	Mo
TM605__K19	4.30848	-1.66776	Mq
TM605__J14	4.74635	-4.15693	Mq
TM605__L9	1.83761	-0.222576	Mq
TM605__K7	2.83012	-0.741448	Mq
TM605__I6	-1.54829	-0.25408	Mo
TM605__M2	-1.10239	-1.03475	Mo
TM605__A9	1.88424	-2.06026	Mq
TM605__J20	2.71761	-3.53282	Mq
TM605__N15	2.7572	-1.66708	Mq
TM605__H6	-7.10116	-1.43141	cDC
TM605__K9	2.53764	-0.482178	Mq
TM605__A14	3.4049	-5.02366	Mq
TM605__P16	-0.605189	-0.36238	Mo
TM605__H8	1.44492	-0.161701	Mq
TM605__N5	-1.07683	-1.17932	Mo
TM605__D7	-2.30382	-2.11682	Mo
TM607__H18	-2.32913	-0.625574	Mo
TM607__P12	-3.29941	0.692625	pDC
TM607__B23	-6.31091	-0.827585	cDC
TM607__O13	-5.2112	-2.12161	cDC
TM607__B13	-3.03969	0.475064	pDC
TM607__F14	-2.7345	0.0647486	Mo
TM607__L4	-6.09247	-1.90594	cDC
TM607__B12	3.92253	-4.81377	Mq
TM607__C9	-5.5995	-0.30987	cDC
TM607__A16	-4.77182	-1.50154	cDC
TM607__B15	-2.87563	0.213247	Mo
TM607__J13	-3.16219	0.548685	pDC
TM607__O8	1.97605	-3.12669	Mq
TM607__O17	-0.372895	-4.523	Mq
TM607__O1	-4.14328	-1.56823	Mo
TM607__L23	-1.99306	-1.8341	Mo
TM607__B16	-5.78384	-1.35987	cDC
TM607__D17	-4.64936	-1.66991	Mo
TM607__A11	-0.387905	-4.40777	Mq
TM607__F17	-3.13277	0.499125	pDC
TM607__F3	-5.5512	-0.256565	cDC
TM607__E21	-0.441396	-4.43614	Mq
TM607__C15	-5.58802	-0.108472	cDC
TM607__K10	-3.13456	0.567525	pDC
TM607__D7	-0.178141	-4.3201	Mq
TM607__L6	-3.30414	-2.27391	Mo
TM608__O10	-3.80989	-2.62397	Mo
TM608__O5	-4.34039	-5.32775	Mo
TM608__D2	-4.32342	-4.71484	Mo
TM608__P1	-0.38474	-4.47471	Mq
TM608__L7	0.657687	-1.35106	Mo
TM608__G6	3.61149	-5.21743	Mq
TM608__A6	-5.55105	-1.42681	cDC
TM608__F15	-1.33573	-0.859312	Mo
TM608__P2	-4.20262	-5.01441	Mo
TM608__E5	1.17315	-2.2494	Mq
TM608__O9	-2.11066	-2.13652	Mo
TM608__G2	-0.414872	-0.563766	Mo
TM608__P19	-6.18097	-1.8396	cDC
TM608__K8	-3.37466	0.942904	pDC
TM608__K5	-0.0909254	-0.567833	Mo
TM608__N18	-3.13028	0.487293	pDC
TM608__E15	-2.87426	-3.05182	Mo
TM608__F9	-4.54634	-4.6798	Mo
TM608__I9	0.281368	-2.05397	Mq
TM608__G13	-3.76232	-1.78386	Mo
TM608__B3	-6.65647	0.50165	cDC
TM608__M2	-0.988844	-0.932562	Mo
TM608__I7	-3.32756	0.904754	pDC
TM608__L3	-5.92669	-2.49822	Mq
TM608__K4	-0.242541	-4.46434	Mq
TM608__D9	-5.56462	-1.28151	cDC
TM608__K10	-3.95623	-2.05397	Mo
TM610__P1	-6.05063	-1.62239	cDC
TM610__B20	-3.43997	-2.96635	Mo
TM610__P23	-2.09975	-2.28135	Mo
TM610__F15	-4.54113	-5.18929	Mo
TM610__N10	-4.16999	-4.1871	Mo
TM610__E22	-6.3353	-1.66916	cDC
TM610__D5	-4.19951	-3.07411	Mo
TM610__P4	-2.24863	-2.21429	Mo
TM610__M7	-4.15207	-4.85908	Mo
TM610__P5	4.41554	-5.52768	Mq
TM610__N2	-6.49998	-2.3314	cDC
TM610__E12	-4.21073	-5.39768	Mo
TM610__I2	-2.98126	-2.34668	Mo
TM610__A18	-4.66459	-2.38986	Mo
TM610__I19	-5.90849	-1.16326	cDC
TM610__P20	-4.29475	-3.67066	Mo
TM610__F4	-4.29721	-5.22872	Mo
TM610__O1	-3.98423	0.864546	pDC
TM610__J5	-4.43685	-3.88277	Mo
TM610__O23	-6.55286	-2.24533	cDC
TM610__H2	-4.17035	-3.29928	Mo
TM610__H19	-3.28782	-3.36468	Mo
TM610__F2	-1.85646	-2.12542	Mo
TM610__L6	-5.66256	-1.53404	cDC
TM612__F8	-4.62019	-4.96849	Mo
TM612__P8	-5.52941	-2.57846	Mo
TM612__N23	-6.56072	-1.96878	cDC
TM612__G7	-4.46199	-5.03923	Mo
TM612__I23	-5.28244	-1.25983	cDC
TM612__B14	-4.30699	-5.46543	Mo
TM612__B4	-5.58795	-1.71771	cDC
TM612__L13	-4.69276	-4.72562	Mo
TM612__E1	-4.32614	-5.33846	Mo
TM612__H19	-4.41413	-5.18033	Mo
TM612__P6	-4.07679	-4.66294	Mo
TM612__P16	-4.56131	-4.20857	Mo

## Sheet: Figure 2 - Panel b
avg.exp	pct.exp	features.plot	id	avg.exp.scaled
0.353784	12.5	CD68	pDC	-0.92375
104.387	100	CD74	pDC	-0.886764
0.475325	9.375	LYZ	pDC	-0.502306
1.9208	15.625	CD83	pDC	-1.02393
0	0	GPNMB	pDC	-0.598624
0.0204195	3.125	SPP1	pDC	-0.520835
0.102097	3.125	APOC1	pDC	-0.600474
0.407733	9.375	APOE	pDC	-0.556533
0.133319	3.125	C1QA	pDC	-0.640361
0.403259	6.25	C1QB	pDC	-0.612452
0	0	C1QC	pDC	-0.585785
0.301577	12.5	IL1B	pDC	-1.36959
0	0	CCL2	pDC	-0.98775
0	0	CCL3	pDC	-1.0249
0.272225	6.25	CCL4	pDC	-0.705228
0.317819	9.375	TNF	pDC	-1.01186
0.257886	9.375	MAF	pDC	-0.617197
0.156956	3.125	CD14	pDC	-0.812769
0	0	FCGR3A	pDC	-0.915711
0.0371891	3.125	CD163	pDC	-1.13882
0	0	MRC1	pDC	-1.0624
0	0	S100A8	pDC	-0.510794
0	0	S100A9	pDC	-0.533798
0.266638	3.125	VCAN	pDC	-0.65724
0.177376	6.25	FCN1	pDC	-0.607234
0.256542	6.25	CD1C	pDC	-0.521566
0.393859	15.625	FCER1A	pDC	-0.497069
0	0	LAMP3	pDC	-0.677845
0.0915885	3.125	CLEC9A	pDC	0.156615
0	0	CLEC10A	pDC	-0.647449
0.922047	25	FLT3	pDC	0.679266
3.63911	50	HLA-DQA1	pDC	-0.680609
0	0	CCR5	pDC	-0.977676
0.0995857	3.125	CX3CR1	pDC	-1.32378
4.57267	37.5	LILRA4	pDC	1.49937
2.76834	50	IL3RA	pDC	1.49978
5.28488	34.375	GZMB	pDC	1.49997
2.77666	39.1667	CD68	Mo	0.252375
140.997	99.1667	CD74	Mo	-0.563951
0.934092	16.25	LYZ	Mo	1.29532
2.12165	27.5	CD83	Mo	-0.681766
1.74711	16.6667	GPNMB	Mo	-0.328807
0.573942	6.25	SPP1	Mo	-0.47326
1.68512	13.75	APOC1	Mo	-0.310364
5.31754	23.75	APOE	Mo	-0.395128
4.18879	24.1667	C1QA	Mo	-0.275994
3.66368	24.5833	C1QB	Mo	-0.34464
1.18518	10.8333	C1QC	Mo	-0.39686
0.778081	10.8333	IL1B	Mo	-0.118022
0.731487	7.91667	CCL2	Mo	0.169864
0.16976	2.5	CCL3	Mo	-0.141369
1.202	14.5833	CCL4	Mo	-0.369424
1.13925	13.3333	TNF	Mo	-0.0836302
1.2227	15.8333	MAF	Mo	-0.281994
4.44543	38.75	CD14	Mo	0.00278142
4.84967	29.5833	FCGR3A	Mo	0.670407
0.139936	2.08333	CD163	Mo	-0.039024
0.42254	7.08333	MRC1	Mo	-0.612581
10.8259	39.1667	S100A8	Mo	1.49993
11.9915	43.3333	S100A9	Mo	1.49936
4.4025	35.8333	VCAN	Mo	1.48065
16.6653	63.75	FCN1	Mo	1.4858
0.677509	8.33333	CD1C	Mo	-0.424034
0.561368	7.08333	FCER1A	Mo	-0.480327
0.0625802	0.833333	LAMP3	Mo	-0.352997
0.017973	0.833333	CLEC9A	Mo	-0.735241
1.38706	16.6667	CLEC10A	Mo	-0.288491
0.121924	1.66667	FLT3	Mo	-0.766887
6.45405	47.5	HLA-DQA1	Mo	-0.51217
0.413513	7.08333	CCR5	Mo	-0.136365
2.23979	25	CX3CR1	Mo	0.287192
0.211087	4.16667	LILRA4	Mo	-0.467434
0.181765	4.16667	IL3RA	Mo	-0.480568
0.04715	1.25	GZMB	Mo	-0.492092
0.962921	37.8505	CD68	cDC	-0.62806
360.863	100	CD74	cDC	1.37471
0.659167	28.5047	LYZ	cDC	0.21806
2.94815	50.4673	CD83	cDC	0.726262
0.238277	6.07477	GPNMB	cDC	-0.561826
0.197555	2.33645	SPP1	cDC	-0.50561
0.234801	7.94393	APOC1	cDC	-0.576155
0.779987	22.8972	APOE	cDC	-0.544296
0.971756	14.9533	C1QA	cDC	-0.565031
1.36552	21.4953	C1QB	cDC	-0.533412
0.457794	8.8785	C1QC	cDC	-0.51281
1.12282	21.4953	IL1B	cDC	0.787446
0.3067	8.41121	CCL2	cDC	-0.502383
0.157096	5.14019	CCL3	cDC	-0.207279
1.09413	21.028	CCL4	cDC	-0.408385
0.965799	26.1682	TNF	cDC	-0.279631
0.354384	12.1495	MAF	cDC	-0.583671
1.28713	23.8318	CD14	cDC	-0.597842
0.370939	9.81308	FCGR3A	cDC	-0.794393
0.13228	6.07477	CD163	cDC	-0.120974
1.58182	29.4393	MRC1	cDC	0.621538
0.0491992	1.86916	S100A8	cDC	-0.501656
0.181867	5.60748	S100A9	cDC	-0.502962
0.47952	11.6822	VCAN	cDC	-0.547199
2.5825	21.4953	FCN1	cDC	-0.301921
8.97229	65.4206	CD1C	cDC	1.49776
20.3723	85.0467	FCER1A	cDC	1.49978
0.416881	5.60748	LAMP3	cDC	1.48614
0.19043	6.07477	CLEC9A	cDC	1.35409
8.23143	85.514	CLEC10A	cDC	1.48276
1.11631	40.6542	FLT3	cDC	1.03038
39.7545	99.5327	HLA-DQA1	cDC	1.48044
1.16628	35.9813	CCR5	cDC	1.39518
3.29117	63.0841	CX3CR1	cDC	1.07859
0.151518	4.20561	LILRA4	cDC	-0.494295
0.159849	7.94393	IL3RA	cDC	-0.497348
0.00751149	0.46729	GZMB	cDC	-0.507168
4.93366	61.9647	CD68	Mq	1.29944
213.575	99.2443	CD74	Mq	0.0760034
0.345483	12.0907	LYZ	Mq	-1.01108
3.09676	43.3249	CD83	Mq	0.979438
13.5194	76.5743	GPNMB	Mq	1.48926
23.5291	46.5995	SPP1	Mq	1.4997
11.4927	66.2469	APOC1	Mq	1.48699
62.8427	88.1612	APOE	Mq	1.49596
23.7487	88.1612	C1QA	Mq	1.48139
26.0053	88.665	C1QB	Mq	1.4905
13.0562	76.8262	C1QC	Mq	1.49545
1.08959	15.3652	IL1B	Mq	0.700164
1.45842	19.6474	CCL2	Mq	1.32027
0.460834	13.3501	CCL3	Mq	1.37355
6.33111	43.3249	CCL4	Mq	1.48304
2.43016	30.4786	TNF	Mq	1.37512
6.30251	65.4912	MAF	Mq	1.48286
11.8337	73.0479	CD14	Mq	1.40783
5.9788	61.461	FCGR3A	Mq	1.0397
0.264922	11.0831	CD163	Mq	1.29882
1.98753	29.7229	MRC1	Mq	1.05344
0.125524	2.77078	S100A8	Mq	-0.48748
0.419903	10.5793	S100A9	Mq	-0.462603
1.00377	18.136	VCAN	Mq	-0.276209
0.41837	5.54156	FCN1	Mq	-0.576642
0.124497	3.27456	CD1C	Mq	-0.552159
0.14062	4.03023	FCER1A	Mq	-0.52238
0.0428718	1.25945	LAMP3	Mq	-0.455301
0.0146531	0.503778	CLEC9A	Mq	-0.775462
0.388854	8.31234	CLEC10A	Mq	-0.546818
0.0246174	0.755668	FLT3	Mq	-0.942761
10.206	72.796	HLA-DQA1	Mq	-0.287662
0.342357	9.57179	CCR5	Mq	-0.281136
1.80246	20.9068	CX3CR1	Mq	-0.0419969
0.0553891	1.76322	LILRA4	Mq	-0.537644
0.127822	4.28212	IL3RA	Mq	-0.521868
0.0244896	0.503778	GZMB	Mq	-0.500711

## Sheet: Figure 2 - Panel c
Cell	M1 score	M2 score	Type
TM226__I5	0.0501673	0.09032	Mo
TM226__A15	-0.0321827	-0.157548	Mo
TM226__F10	0.125823	0.0157972	Mo
TM226__H15	-0.280563	0.137124	Mo
TM226__F1	0.0603917	0.16943	Mo
TM226__L23	0.059305	-0.193734	Mo
TM226__C15	-0.0870868	-0.0101767	Mo
TM227__B23	-0.0955033	-0.0839153	Mo
TM227__D4	-0.0562652	0.0231269	Mo
TM227__A17	-0.25199	-0.170482	Mo
TM227__P3	-0.224223	-0.153947	Mo
TM227__N11	-0.00951525	-0.0480401	Mo
TM227__F20	-0.24293	0.0954621	Mo
TM227__E18	-0.0303203	0.0651453	Mo
TM273__P15	-0.247933	-0.239976	Mo
TM273__O14	-0.0688316	0.0714449	Mo
TM273__N8	-0.0298609	-0.0293894	Mo
TM273__D19	-0.125511	-0.122772	Mo
TM273__C18	-0.0511238	-0.0486091	Mo
TM273__N21	0.107001	-0.222728	Mo
TM273__P22	0.0916935	-0.0938459	Mo
TM273__O12	0.133889	-0.0089297	Mo
TM273__F13	0.251693	-0.0726775	Mo
TM273__O20	-0.319172	-0.273017	Mo
TM273__E7	0.0421974	-0.111809	Mo
TM273__J7	-0.246229	-0.0630429	Mo
TM273__P20	0.280723	-0.0432392	Mo
TM273__G17	-0.0419372	-0.17973	Mo
TM273__M19	0.010514	-0.166332	Mo
TM273__F4	-0.13867	-0.272115	Mo
TM273__N12	0.039481	-0.0187443	Mo
TM273__E17	-0.151758	0.120382	Mo
TM273__O6	0.146103	-0.187229	Mo
TM273__P16	-0.152925	-0.147167	Mo
TM273__G19	-0.0634728	0.0527434	Mo
TM273__E18	-0.177293	-0.0258542	Mo
TM273__F19	0.0456001	-0.0307571	Mo
TM274__B9	-0.284882	0.0347172	Mo
TM274__P8	-0.194827	-0.130065	Mo
TM274__C16	-0.118667	-0.0822559	Mo
TM274__G12	0.0246898	0.0816357	Mo
TM274__E8	-0.369689	-0.209732	Mo
TM274__J11	0.0671803	0.188582	Mo
TM274__C12	-0.2012	-0.00829473	Mo
TM274__P17	0.211407	-0.186633	Mo
TM274__D21	-0.207062	-0.201076	Mo
TM274__K11	0.199649	-0.164937	Mo
TM274__E21	0.122586	-0.130254	Mo
TM274__N15	-0.0139489	-0.201836	Mo
TM274__J15	0.00901137	-0.169953	Mo
TM278__K23	0.277024	0.100918	Mq
TM278__O12	-0.163996	0.0694163	Mo
TM278__O4	-0.143149	0.297477	Mq
TM278__H4	-0.327533	0.155563	Mq
TM278__J7	-0.279978	-0.0144033	Mo
TM278__C19	-0.0708903	0.279191	Mq
TM278__C1	-0.148707	0.0270173	Mo
TM279__P10	-0.133675	-0.114485	Mq
TM279__P8	-0.182732	0.221536	Mq
TM279__B20	-0.111332	0.128444	Mq
TM279__O12	-0.0679695	0.150979	Mq
TM279__I11	0.203995	0.247982	Mo
TM279__G1	-0.100382	0.129514	Mq
TM279__E13	0.0264924	-0.0149094	Mq
TM279__I9	-0.186634	0.0950002	Mq
TM279__N19	-0.0601043	0.32673	Mo
TM279__M1	-0.161458	-0.133702	Mo
TM279__D20	0.00743478	0.161811	Mq
TM279__L6	-0.196261	-0.0364659	Mo
TM298__D6	-0.292919	0.106339	Mq
TM299__L1	0.0988303	-0.0509096	Mo
TM299__I8	-0.19886	-0.0283774	Mq
TM299__O21	0.0317916	-0.00136038	Mo
TM299__O20	-0.203604	0.105782	Mo
TM299__K6	-0.0135414	-0.302456	Mo
TM299__I18	0.0908449	-0.102204	Mo
TM299__L18	0.206774	0.236259	Mq
TM299__K20	0.273569	0.111541	Mq
TM299__H2	-0.201597	0.151148	Mq
TM328__M12	-0.146777	-0.112159	Mo
TM328__E5	-0.168604	0.13534	Mq
TM328__G23	-0.175092	-0.0123587	Mo
TM328__K6	-0.206413	0.00226194	Mo
TM328__C12	0.0880486	-0.0614238	Mq
TM328__G1	-0.0862732	0.124458	Mq
TM328__E14	-0.220087	-0.20096	Mo
TM328__O17	0.0586355	0.0148009	Mo
TM328__L11	0.37904	-0.0876002	Mo
TM328__G11	-0.368953	0.152049	Mq
TM356__O10	-0.205058	0.0943197	Mq
TM356__L20	0.04851	-0.180183	Mo
TM356__I13	-0.103268	0.108866	Mo
TM356__N10	-0.327019	0.0828588	Mq
TM356__P19	0.0452167	0.209238	Mq
TM356__K5	-0.15115	-0.0475741	Mq
TM356__I1	0.0721525	0.15308	Mo
TM356__M21	-0.139239	-0.0503653	Mo
TM356__N2	-0.12982	-0.098758	Mo
TM356__E16	-0.00838557	0.0658687	Mq
TM356__G16	-0.00872572	0.0831035	Mo
TM356__A18	0.00954645	0.305238	Mq
TM356__I20	0.0993463	-0.104528	Mo
TM356__E13	-0.118495	-0.112818	Mq
TM356__L21	-0.0195072	0.169615	Mq
TM356__M16	-0.358444	-0.0182723	Mq
TM356__D14	0.097832	0.385584	Mq
TM356__E9	0.218715	0.0505007	Mq
TM356__J3	-0.0844833	0.172583	Mq
TM356__I10	0.321783	0.0319169	Mo
TM356__J4	-0.177929	0.10223	Mq
TM356__A4	0.0818167	-0.0291876	Mo
TM356__G18	-0.196935	0.126395	Mq
TM356__J20	-0.0687359	0.130251	Mq
TM356__K4	0.0715287	0.10203	Mq
TM356__J8	-0.130685	0.0776575	Mq
TM356__D7	0.124349	0.141957	Mo
TM357__I4	-0.0929273	0.092337	Mq
TM357__G3	-0.175922	0.205821	Mo
TM357__A6	-0.277888	0.119241	Mq
TM357__P2	-0.459882	0.267873	Mq
TM357__G22	0.202347	-0.133052	Mq
TM357__J1	0.0429855	0.0513165	Mq
TM357__O4	-0.187488	0.20936	Mq
TM357__O20	-0.0435326	0.0128746	Mq
TM357__K6	-0.240106	0.105733	Mq
TM357__P11	-0.21498	0.242034	Mq
TM357__C11	-0.314331	0.114931	Mq
TM357__E6	-0.200609	0.0888386	Mq
TM357__E20	-0.0562946	0.253969	Mq
TM357__A14	0.0322419	0.0545171	Mo
TM357__J15	-0.169658	0.255442	Mq
TM367__M12	0.131892	0.105478	Mo
TM367__H16	0.0707294	-0.0736551	Mo
TM367__D1	0.196289	-0.00181415	Mo
TM367__A19	-0.0996582	0.110804	Mo
TM367__A15	-0.262647	0.0663575	Mq
TM367__E15	-0.101839	-0.181491	Mo
TM367__B15	-0.176002	-0.16876	Mo
TM367__A21	-0.0513878	-0.0541349	Mo
TM367__N19	-0.176643	-0.097358	Mo
TM367__B3	-0.263135	0.263216	Mq
TM367__A20	-0.117412	0.0192175	Mq
TM367__J14	0.103974	0.112071	Mo
TM367__K7	-0.0712626	0.0232681	Mo
TM367__K4	-0.0429178	0.059985	Mq
TM367__E18	-0.124813	0.079287	Mq
TM368__L7	-0.171626	-0.0326631	Mo
TM368__E5	-0.173936	0.0122055	Mo
TM368__A15	-0.241604	-0.0615875	Mo
TM368__C9	-0.157661	0.11976	Mo
TM368__B11	0.00609647	0.171827	Mq
TM368__A20	0.12731	0.0979741	Mo
TM368__J5	0.15816	-0.0584477	Mo
TM368__H10	-0.16401	-0.226608	Mo
TM368__K20	-0.12255	-0.117136	Mq
TM368__E11	-0.0215456	0.0634572	Mo
TM368__A9	0.10506	0.126362	Mo
TM368__B21	0.107785	0.0644331	Mo
TM430__O14	-0.106452	0.350525	Mq
TM430__N8	-0.199797	0.0285595	Mq
TM430__M12	-0.235924	0.42817	Mq
TM430__I15	0.0519413	0.0207567	Mq
TM430__N23	-0.131411	0.0707341	Mq
TM430__P23	-0.186834	0.112012	Mq
TM430__A5	-0.129325	0.0373965	Mq
TM430__K8	-0.0234358	0.265743	Mq
TM430__J11	0.0939052	-0.052958	Mq
TM430__P18	0.0200816	0.0828557	Mq
TM430__K6	-0.103693	0.246137	Mq
TM430__I17	0.171868	0.289464	Mq
TM430__M19	-0.100393	0.104099	Mq
TM430__M6	-0.254112	0.0637014	Mo
TM431__P10	-0.0447029	0.0765258	Mq
TM431__N3	-0.0563439	0.0115929	Mo
TM431__E15	-0.0459816	0.0679101	Mq
TM431__K21	-0.0636309	0.0417967	Mq
TM431__M16	-0.166632	-0.0389689	Mq
TM431__O19	-0.14159	0.167332	Mo
TM431__F17	-0.28625	0.162028	Mq
TM431__N14	-0.0336562	0.131192	Mq
TM431__K13	0.0647029	0.0183184	Mq
TM431__E11	-0.0625806	0.156165	Mq
TM431__N17	-0.0650369	0.236859	Mq
TM464__P13	-0.143274	0.088248	Mq
TM464__A16	0.017039	-0.0305321	Mq
TM464__N15	-0.17566	0.0105804	Mq
TM464__A8	0.13648	-0.026267	Mo
TM464__K10	-0.0390729	0.0201438	Mo
TM466__P1	0.161214	0.128279	Mq
TM466__K22	0.195746	0.171049	Mq
TM466__G2	-0.23749	0.0277781	Mq
TM466__A15	-0.211447	0.162013	Mq
TM466__I23	-0.0617531	0.19567	Mq
TM466__F13	-0.093462	0.194182	Mq
TM466__M7	-0.105466	-0.0196699	Mq
TM466__M21	0.0463397	0.37603	Mq
TM466__G16	-0.14997	0.08908	Mq
TM466__C11	0.173473	0.0773963	Mq
TM466__A3	0.259548	0.189051	Mq
TM466__L17	0.643876	0.248609	Mq
TM466__O8	-0.00780003	0.178234	Mq
TM466__O1	0.114789	0.071012	Mo
TM466__B6	-0.21963	0.0744815	Mq
TM466__K7	0.0419728	0.101289	Mq
TM466__C15	-0.155577	0.253246	Mq
TM466__K9	0.207186	-0.116404	Mo
TM468__O15	-0.239788	0.134831	Mq
TM468__P15	-0.0316976	0.214134	Mq
TM468__M22	-0.0906342	0.0726802	Mq
TM468__J12	0.0793749	0.245307	Mq
TM468__M10	-0.27168	0.253947	Mq
TM468__L15	0.216972	0.348576	Mq
TM468__P8	0.402666	0.0746846	Mq
TM468__G5	-0.0465975	0.00792241	Mq
TM468__P2	0.000640928	0.0884174	Mq
TM468__P13	-0.234465	0.179899	Mq
TM468__P4	-0.0657877	-0.158607	Mq
TM468__H15	0.104256	-0.0515614	Mq
TM468__F22	-0.00870212	0.0751327	Mq
TM468__O16	0.0689396	0.185147	Mq
TM468__H3	-0.217745	0.19142	Mq
TM468__P3	0.331603	0.306546	Mq
TM468__O22	-0.275105	0.0533747	Mq
TM468__K3	-0.236057	0.255114	Mq
TM468__E12	0.0704598	0.376837	Mq
TM468__G16	0.0604185	0.290196	Mq
TM468__L17	-0.188051	0.1712	Mq
TM468__O8	-0.110403	0.246215	Mq
TM468__O18	-0.0428417	0.0885487	Mq
TM468__B14	-0.107946	0.146633	Mq
TM468__O19	0.0588413	0.205045	Mq
TM468__L13	-0.215684	0.0689427	Mq
TM468__E9	0.0161401	-0.0118294	Mq
TM468__M2	0.0560442	0.231545	Mq
TM468__A7	-0.0299815	0.167215	Mq
TM468__M23	-0.000541897	0.00770386	Mq
TM468__K9	-0.110621	0.08819	Mq
TM468__P6	-0.140552	-0.0776781	Mq
TM468__J17	-0.17407	0.211299	Mq
TM469__O5	-0.154	0.0900887	Mq
TM469__K23	-0.40999	0.0733842	Mq
TM469__M15	0.0752208	0.0159894	Mq
TM469__H16	-0.166207	0.154789	Mq
TM469__G6	0.0109646	0.285227	Mq
TM469__A6	0.0108514	0.137974	Mq
TM469__P2	-0.0956688	0.113223	Mq
TM469__H14	-0.163678	0.215103	Mq
TM469__J1	-0.113898	0.0236719	Mq
TM469__K8	-0.342303	0.270297	Mq
TM469__M20	-0.283019	0.0525874	Mq
TM469__E10	-0.118052	-0.0823121	Mq
TM469__O4	0.00737611	0.193696	Mq
TM469__O21	0.383326	0.108894	Mq
TM469__H15	0.0319477	0.214618	Mq
TM469__F11	-0.285696	0.30754	Mq
TM469__P3	0.0210827	0.40664	Mq
TM469__P20	-0.101732	-0.0120095	Mq
TM469__I21	-0.0666463	0.00967554	Mq
TM469__M9	-0.220451	0.305813	Mq
TM469__B19	-0.196811	0.0269079	Mq
TM469__O18	-0.0551661	-0.0172842	Mq
TM469__G10	-0.0133723	0.173776	Mq
TM469__M13	-0.216675	0.143832	Mq
TM469__O17	-0.334781	0.075136	Mq
TM469__B7	-0.189283	0.0101771	Mq
TM469__B16	-0.258323	0.295149	Mq
TM469__J3	-0.202772	0.171635	Mq
TM469__D17	-0.157953	0.242388	Mq
TM469__O23	-0.109813	0.129068	Mq
TM469__K15	0.1806	0.189016	Mq
TM469__L11	-0.156677	0.191398	Mq
TM469__N7	-0.119889	0.189146	Mq
TM469__L3	-0.251212	0.178573	Mq
TM469__H6	-0.205075	0.282946	Mq
TM469__K16	0.0683394	-0.0919404	Mq
TM469__P9	-0.136706	0.0945114	Mq
TM474__F14	-0.142211	0.15113	Mq
TM474__K6	0.0309536	-0.0564759	Mo
TM474__A13	0.924792	0.247221	Mq
TM475__H5	-0.232924	0.0806857	Mq
TM475__L5	-0.0252802	0.243352	Mq
TM475__K6	-0.21956	0.228557	Mq
TM475__J14	-0.0649353	0.113668	Mq
TM477__P19	-0.139484	0.167122	Mq
TM477__P4	-0.169713	0.171889	Mq
TM477__D23	0.159315	-0.121268	Mo
TM501__I13	0.0676554	0.267599	Mq
TM501__K23	-0.0165286	0.00189936	Mq
TM501__G4	-0.00512265	-0.0523044	Mq
TM501__I12	0.184265	0.145145	Mq
TM501__O14	-0.214123	-0.110833	Mq
TM501__P8	-0.0410679	0.154766	Mq
TM501__A12	0.151263	0.191057	Mq
TM501__I15	0.0418231	0.0117893	Mq
TM501__N23	-0.335669	-0.0144857	Mq
TM501__F21	-0.000279928	-0.0690497	Mq
TM501__G9	-0.130618	-0.32907	Mo
TM501__O7	0.111956	0.197896	Mq
TM501__O4	0.181729	0.188541	Mq
TM501__C9	-0.00848152	0.090038	Mq
TM501__O16	-0.184574	0.146593	Mq
TM501__E12	0.131857	-0.0444928	Mq
TM501__P11	0.153891	0.213134	Mq
TM501__E16	0.165116	-0.00544585	Mq
TM501__C6	0.209931	0.0833546	Mq
TM501__I19	-0.270146	0.0280989	Mq
TM501__M9	0.0212828	-0.0214573	Mq
TM501__K21	0.216625	-0.0084886	Mq
TM501__M19	0.0761977	0.134196	Mq
TM501__B14	-0.113778	0.0977918	Mq
TM501__O17	0.023964	0.301379	Mq
TM501__G14	-0.225793	0.289035	Mq
TM501__O23	-0.264173	0.0529201	Mq
TM501__M6	-0.0872733	0.236817	Mq
TM501__K9	-0.260042	0.34407	Mq
TM501__C5	-0.095524	0.219559	Mq
TM502__O15	-0.0406721	0.0347481	Mq
TM502__B9	-0.244476	0.200485	Mq
TM502__O11	-0.321869	-0.135346	Mq
TM502__F5	0.125319	0.15421	Mq
TM502__F15	0.0390216	0.133615	Mq
TM502__O9	0.0917627	0.28767	Mq
TM502__K12	0.0239412	0.11247	Mq
TM502__I3	-0.0844129	0.240039	Mq
TM502__H4	-0.156704	0.0988264	Mq
TM502__K6	0.0759656	-0.13042	Mq
TM502__P11	-0.236917	0.0131603	Mq
TM502__J18	0.233176	0.025622	Mq
TM502__I20	-0.199107	0.171395	Mq
TM502__L13	0.0161729	0.136134	Mq
TM502__K18	0.0598151	0.237749	Mq
TM502__L23	-0.293983	0.344728	Mq
TM502__E17	0.127026	0.27006	Mq
TM502__H10	0.229453	0.241504	Mq
TM502__J20	0.124402	0.2254	Mq
TM502__H19	-0.0849337	0.0883192	Mq
TM502__D16	-0.106846	-0.0843032	Mq
TM502__F2	-0.0980168	-0.000976255	Mo
TM502__H17	0.29327	0.27178	Mq
TM508__G4	-0.0171431	-0.0701872	Mq
TM508__G5	-0.10339	-0.0277135	Mq
TM508__C18	-0.28424	-0.0262937	Mq
TM508__B5	-0.0314497	0.0884876	Mq
TM508__B22	-0.151612	0.278874	Mq
TM508__D15	-0.207092	0.0971708	Mq
TM508__E23	-0.144142	-0.0196431	Mq
TM508__G9	-0.0731858	0.0808742	Mq
TM508__D18	-0.0502676	-0.0291963	Mq
TM508__F13	-0.181061	0.095322	Mq
TM508__D12	0.011685	0.13101	Mq
TM508__E10	-0.00327074	0.265377	Mq
TM508__C9	0.180863	0.0398908	Mq
TM508__B2	-0.0414394	0.17767	Mq
TM508__F23	0.121008	0.223083	Mq
TM508__F18	0.105206	0.00479043	Mq
TM508__B1	0.0123032	0.372864	Mq
TM508__A3	-0.262379	0.0865768	Mq
TM508__F9	0.0277723	0.006461	Mq
TM508__G10	0.269865	0.123494	Mq
TM508__G8	0.0297366	0.195766	Mq
TM508__A20	-0.112743	0.112565	Mq
TM508__E9	-0.10566	0.0941271	Mq
TM508__E2	-0.0926021	0.112682	Mq
TM508__E20	0.0660378	0.205773	Mq
TM508__E11	-0.191535	0.132448	Mq
TM508__D13	0.209641	0.0802087	Mq
TM508__D8	0.0167825	0.0467559	Mq
TM508__G11	-0.0471006	0.258448	Mq
TM508__B21	0.218871	0.0991715	Mq
TM508__D7	-0.127162	0.137136	Mq
TM589__N21	0.114581	0.123763	Mq
TM589__K2	0.155078	0.149788	Mq
TM590__P15	-0.141147	-0.0949314	Mq
TM600__D22	-0.106947	0.211362	Mo
TM600__G7	0.135035	0.194029	Mq
TM600__C9	-0.10898	-0.0988064	Mq
TM600__F22	0.113294	0.167501	Mq
TM600__O16	-0.153148	0.0570993	Mq
TM600__H20	0.118408	-0.00683373	Mq
TM600__A21	-0.000822457	0.252117	Mq
TM600__N20	0.106763	0.162068	Mq
TM600__B3	-0.209395	0.0429389	Mq
TM600__E4	-0.139595	0.0339389	Mq
TM600__J20	0.25113	0.0538123	Mq
TM600__H6	0.171454	0.327229	Mq
TM601__E5	0.0470263	0.0158092	Mq
TM601__K8	-0.124928	-0.0328629	Mq
TM601__H9	-0.151238	0.0667815	Mq
TM601__O2	0.317584	0.0986335	Mq
TM601__H21	0.361402	-0.17742	Mo
TM601__H20	0.10444	0.114369	Mq
TM601__I17	-0.201784	0.0280145	Mq
TM601__G15	0.159419	0.0120717	Mo
TM601__L17	0.258573	0.0340275	Mo
TM601__B18	-0.229836	0.112856	Mq
TM601__L23	-0.180765	0.0358667	Mq
TM601__B21	-0.0684019	0.221222	Mq
TM604__H18	-0.0501172	0.0762275	Mq
TM604__P14	-0.158273	-0.0103645	Mo
TM604__M22	0.230985	0.0311801	Mq
TM604__D6	-0.241865	0.0804376	Mq
TM604__M12	0.137081	-0.0725272	Mo
TM604__O13	-0.0400474	0.248713	Mq
TM604__C23	-0.162894	0.19512	Mo
TM604__P8	0.110471	0.117757	Mq
TM604__J10	-0.121574	0.0237745	Mo
TM604__D22	0.0237572	-0.0398084	Mo
TM604__N21	0.277411	0.0833508	Mq
TM604__M15	-0.153605	-0.0831556	Mo
TM604__B10	-0.198315	-0.214929	Mo
TM604__C16	-0.181052	-0.0335896	Mq
TM604__G7	0.104218	-0.102805	Mo
TM604__M14	0.0565112	0.0276013	Mq
TM604__P23	-0.116667	-0.000541345	Mo
TM604__A6	-0.131411	0.0338704	Mo
TM604__L2	0.051461	-0.164815	Mo
TM604__L4	-0.127633	-0.0149611	Mq
TM604__E5	-0.159032	0.104005	Mq
TM604__J19	-0.184957	0.217943	Mo
TM604__N10	-0.112521	-0.103014	Mq
TM604__H12	-0.0265077	-0.0656698	Mo
TM604__I14	-0.13107	-0.0306917	Mo
TM604__C8	0.0394798	-0.146864	Mo
TM604__K12	-0.0845376	-0.0568713	Mq
TM604__P13	0.0234702	-0.0424609	Mo
TM604__N13	0.0102822	0.0494087	Mq
TM604__P19	-0.133894	0.026426	Mo
TM604__J1	0.0253034	0.14338	Mq
TM604__J11	-0.0899041	-0.0424896	Mq
TM604__M17	0.130149	-0.023551	Mq
TM604__B12	0.0679107	0.0017563	Mo
TM604__H9	-0.0501922	-0.0709356	Mo
TM604__P4	-0.373764	-0.00933228	Mq
TM604__O20	0.0665689	0.0617197	Mq
TM604__K6	-0.101042	0.0712369	Mq
TM604__F22	0.0793309	0.0501032	Mq
TM604__O16	-0.150577	-0.100547	Mo
TM604__G1	-0.172858	0.0184395	Mq
TM604__F18	-0.087441	-0.191457	Mo
TM604__P17	0.176107	0.00040009	Mq
TM604__C17	-0.0199925	-0.0947513	Mo
TM604__F11	0.132837	0.0943986	Mq
TM604__P3	-0.0542075	0.035419	Mo
TM604__E7	-0.0616337	0.0101248	Mq
TM604__K3	-0.123726	-0.0484069	Mo
TM604__P11	-0.16939	0.0561641	Mq
TM604__E16	-0.0723135	0.0159792	Mq
TM604__C6	-0.21279	-0.0535795	Mq
TM604__C11	0.0319678	-0.167603	Mo
TM604__I17	-0.179489	0.122731	Mo
TM604__E13	-0.0719065	0.0892829	Mq
TM604__J13	-0.168226	-0.0449807	Mo
TM604__K11	0.0237552	-0.0700068	Mq
TM604__C13	-0.115221	-0.0319139	Mq
TM604__P7	-0.289151	0.0133846	Mq
TM604__D3	0.0770939	-0.0504926	Mo
TM604__I21	0.237792	0.00730025	Mq
TM604__K21	-0.110314	-0.139981	Mo
TM604__D14	-0.0296237	-0.0920459	Mo
TM604__M18	-0.0715222	0.210806	Mo
TM604__O8	-0.192742	-0.0518879	Mo
TM604__O18	0.0567341	-0.0667363	Mo
TM604__K17	-0.19182	0.047455	Mq
TM604__N12	-0.0532834	-0.0145056	Mo
TM604__M8	0.29044	0.093571	Mq
TM604__B4	-0.197949	0.0320972	Mo
TM604__J22	-0.0549848	-0.0240741	Mq
TM604__G21	-0.00374834	0.0961933	Mq
TM604__M13	0.259944	-0.13048	Mo
TM604__O17	-0.00219221	0.00976144	Mo
TM604__O1	-0.261041	-0.180436	Mo
TM604__G14	0.0930526	0.0876646	Mq
TM604__F16	-0.0539317	0.0304542	Mo
TM604__D20	0.0505902	0.084843	Mo
TM604__N11	-0.279588	0.0744962	Mq
TM604__F20	0.0180749	0.154949	Mq
TM604__H10	0.0187328	-0.106437	Mo
TM604__A4	0.201955	-0.160638	Mo
TM604__K15	-0.146387	0.179271	Mq
TM604__E21	-0.110332	-0.00759886	Mq
TM604__C7	0.0723714	0.0313391	Mq
TM604__J20	-0.156719	0.0703868	Mq
TM604__D8	-0.0722981	0.153058	Mq
TM604__N15	-0.264191	0.00717877	Mo
TM604__A8	-0.0338839	0.143702	Mq
TM604__N22	0.148771	-0.0679395	Mo
TM604__P6	-0.298243	0.0659745	Mq
TM604__A14	-0.017537	-0.157606	Mo
TM604__J17	-0.0318814	-0.0751392	Mo
TM604__A22	0.107176	0.0844506	Mo
TM604__N5	-0.0358039	0.107794	Mq
TM604__F19	-0.0355282	-0.0998416	Mq
TM604__D7	-0.0485173	-0.140042	Mo
TM604__L6	0.266391	0.214162	Mq
TM605__L20	0.131803	-0.0431575	Mq
TM605__O15	-0.0349827	0.170623	Mq
TM605__P14	0.0165922	0.259332	Mq
TM605__N8	-0.0512925	0.00524371	Mq
TM605__M12	0.0576364	0.00891692	Mq
TM605__M10	-0.217864	0.0745197	Mq
TM605__L15	-0.146434	0.152392	Mq
TM605__I4	-0.0274159	0.202909	Mq
TM605__F5	-0.160883	0.148489	Mq
TM605__B20	-0.05282	0.129704	Mq
TM605__K22	-0.0169693	0.098298	Mq
TM605__N23	0.0172339	0.0724897	Mq
TM605__G12	-0.147503	-0.0401361	Mq
TM605__G7	-0.116799	0.147587	Mq
TM605__M11	-0.0475916	0.0751337	Mq
TM605__B22	-0.205687	0.0375994	Mq
TM605__F21	-0.0578979	0.205493	Mq
TM605__A6	0.185069	-0.00962059	Mo
TM605__P2	0.00056623	-0.0316687	Mq
TM605__E5	-0.100032	0.0317796	Mo
TM605__G2	-0.0772789	-0.0706584	Mo
TM605__K12	0.106568	-0.158173	Mo
TM605__P13	0.336421	0.00212144	Mo
TM605__A15	0.361801	0.30229	Mq
TM605__D18	0.192123	0.0821023	Mo
TM605__P19	0.0352796	0.299736	Mq
TM605__H14	0.26851	0.0713922	Mq
TM605__J1	0.0556081	0.0873529	Mo
TM605__M20	0.764599	0.237224	Mq
TM605__J11	-0.00848976	0.0634912	Mq
TM605__G23	0.309447	0.0348112	Mo
TM605__H15	0.00313808	-0.0967929	Mo
TM605__O20	-0.0197498	0.134117	Mq
TM605__F22	-0.199939	-0.0271397	Mo
TM605__O16	0.0507546	0.0682842	Mq
TM605__D10	0.163866	-0.0119493	Mq
TM605__G1	0.247228	-0.0723052	Mq
TM605__C2	-0.150586	0.134548	Mq
TM605__P3	-0.129928	0.00238946	Mo
TM605__N2	0.228076	-0.0334702	Mo
TM605__J21	2.77556e-17	0.0189193	Mo
TM605__I20	-0.0456397	-0.0823601	Mq
TM605__I17	-0.119484	0.15769	Mq
TM605__M4	-0.13033	0.211986	Mo
TM605__A13	0.153185	0.0309939	Mq
TM605__L21	0.103039	-0.145644	Mo
TM605__J13	0.0906746	-0.162339	Mq
TM605__C13	0.221838	-0.103234	Mo
TM605__P7	-0.202998	0.0845602	Mo
TM605__L10	-0.0523883	0.0526808	Mq
TM605__F7	-0.365943	-0.0106169	Mo
TM605__I9	0.047902	0.014487	Mq
TM605__M16	0.10954	-0.0238857	Mq
TM605__D14	0.426427	0.0323187	Mo
TM605__O18	0.0456987	0.187312	Mq
TM605__K17	0.141686	0.0906726	Mq
TM605__G10	0.0622146	-0.284483	Mo
TM605__F6	0.0967078	0.138194	Mq
TM605__O17	-0.164297	-0.106997	Mo
TM605__G8	-0.249869	0.232083	Mq
TM605__G14	0.00369858	0.136531	Mq
TM605__D20	0.0881882	0.140162	Mq
TM605__E2	-0.119421	0.0270527	Mq
TM605__E17	-0.0393862	-0.0720855	Mo
TM605__I10	0.184584	-0.0537744	Mq
TM605__E6	-0.139256	0.114136	Mo
TM605__F17	0.0588372	-0.0388706	Mo
TM605__B6	-0.166262	0.0944231	Mo
TM605__G18	-0.171884	-0.229288	Mo
TM605__K19	-0.0700003	0.169845	Mq
TM605__J14	-0.0135081	0.204007	Mq
TM605__L9	0.283108	0.182536	Mq
TM605__K7	-0.164785	0.189644	Mq
TM605__I6	0.0338151	-0.235111	Mo
TM605__M2	-0.16935	0.0103739	Mo
TM605__A9	-0.0333045	0.0527173	Mq
TM605__J20	-0.181532	-0.0391066	Mq
TM605__N15	-0.188887	0.0170452	Mq
TM605__K9	0.355729	0.0394348	Mq
TM605__A14	-0.0344733	0.035248	Mq
TM605__P16	-0.0581145	-0.105451	Mo
TM605__H8	0.302496	0.0853943	Mq
TM605__N5	-0.115005	0.0648049	Mo
TM605__D7	-0.070837	-0.0104875	Mo
TM607__H18	-0.107553	-0.0302992	Mo
TM607__F14	-0.271323	-0.0641842	Mo
TM607__B12	-0.151186	0.111567	Mq
TM607__B15	-0.12316	-0.104362	Mo
TM607__O8	-0.272457	0.235671	Mq
TM607__O17	-0.366338	0.124685	Mq
TM607__O1	0.00742064	-0.162337	Mo
TM607__L23	-0.162149	-0.0825647	Mo
TM607__D17	-0.241812	-0.0851401	Mo
TM607__A11	-0.305473	0.0672778	Mq
TM607__E21	-0.259652	-0.028557	Mq
TM607__D7	-0.387447	0.192432	Mq
TM607__L6	0.219841	-0.0573937	Mo
TM608__O10	-0.157077	-0.112953	Mo
TM608__O5	0.190634	-0.120197	Mo
TM608__D2	-0.129866	-0.0440623	Mo
TM608__P1	-0.130145	0.201307	Mq
TM608__L7	-0.105609	-0.104172	Mo
TM608__G6	-0.0451558	0.0833485	Mq
TM608__F15	0.220338	-0.155985	Mo
TM608__P2	0.231236	-0.103295	Mo
TM608__E5	-0.144261	0.0941901	Mq
TM608__O9	-0.014946	0.00281706	Mo
TM608__G2	-0.252532	-0.0292582	Mo
TM608__K5	-0.26198	-0.0889668	Mo
TM608__E15	-0.333818	0.00441765	Mo
TM608__F9	-0.0784932	0.161265	Mo
TM608__I9	-0.166236	-0.0622011	Mq
TM608__G13	-0.270168	-0.0850446	Mo
TM608__M2	0.070825	0.0848778	Mo
TM608__L3	0	-0.1848	Mq
TM608__K4	-0.364846	0.0739639	Mq
TM608__K10	-0.0754031	-0.0201656	Mo
TM610__B20	-0.0529326	-0.104225	Mo
TM610__P23	0.279654	0.204344	Mo
TM610__F15	0.313007	-0.107275	Mo
TM610__N10	0.0906348	-0.111066	Mo
TM610__D5	0.169888	-0.00298066	Mo
TM610__P4	0.0203387	0.0131254	Mo
TM610__M7	0.0570607	-0.0211702	Mo
TM610__P5	-0.100403	0.144062	Mq
TM610__E12	0.322899	-0.0399842	Mo
TM610__I2	0.153793	0.119165	Mo
TM610__A18	-0.0198361	-0.178719	Mo
TM610__P20	-0.0443327	-0.140886	Mo
TM610__F4	0.161719	-0.0792357	Mo
TM610__J5	0.00781804	0.213481	Mo
TM610__H2	-0.00327328	-0.0267556	Mo
TM610__H19	-0.133829	-0.166584	Mo
TM610__F2	0.198973	0.0339071	Mo
TM612__F8	-0.0309868	-0.0804791	Mo
TM612__P8	-0.0628786	0.183355	Mo
TM612__G7	0	-0.134029	Mo
TM612__B14	0.216446	-0.313909	Mo
TM612__L13	0.115015	0.108023	Mo
TM612__E1	0.159834	-0.0533902	Mo
TM612__H19	0.0751005	0.0437159	Mo
TM612__P6	0.194289	-0.143216	Mo
TM612__P16	0.185646	-0.266886	Mo

## Sheet: Figure 2 - Panel d
	UMAP_1	UMAP_2	clusters
TM226__H18	4.70325	-0.281779	GD T
TM226__P12	3.7486	5.02641	NK
TM226__P10	4.70595	-2.21551	Naive T
TM226__I13	5.54624	1.56856	GD T
TM226__P14	3.99879	4.14511	NK
TM226__O5	4.04269	2.08381	GD T
TM226__P15	4.10396	-2.82586	Naive T
TM226__H5	2.84614	4.85636	NK
TM226__B23	5.36046	1.72351	GD T
TM226__K23	5.5478	-0.132975	GD T
TM226__D2	4.78482	1.19668	GD T
TM226__F8	4.99855	-2.58708	Naive T
TM226__M22	5.02491	-1.46685	Naive T
TM226__P1	5.20124	-0.724701	Naive T
TM226__B17	4.66685	-2.33364	Naive T
TM226__J9	3.4769	5.25235	NK
TM226__L15	5.03001	-2.76826	Naive T
TM226__D19	5.04572	2.10657	GD T
TM226__B13	3.49426	5.15977	NK
TM226__C23	4.52952	-0.0780143	GD T
TM226__P8	2.73418	4.88578	NK
TM226__A12	3.57845	1.31062	GD T
TM226__J10	3.79184	-2.87338	Naive T
TM226__F14	4.1602	2.05058	GD T
TM226__G5	5.18215	0.485899	GD T
TM226__B20	3.40271	5.09906	NK
TM226__D22	5.25981	1.32891	GD T
TM226__C18	3.71542	5.18203	NK
TM226__I15	5.31096	-0.332706	GD T
TM226__G3	-2.71652	-1.75655	IL7R+ CD4+ T
TM226__A2	4.42122	4.98167	NK
TM226__M15	5.36458	-0.123553	GD T
TM226__K22	3.83229	-3.05495	Naive T
TM226__B10	3.60896	4.60169	NK
TM226__B5	5.37074	1.76123	GD T
TM226__C16	5.24286	-2.89493	Naive T
TM226__G12	4.55272	-2.16277	Naive T
TM226__D4	4.52178	-2.24113	Naive T
TM226__M14	2.71217	4.6748	NK
TM226__L5	4.80849	-2.28538	Naive T
TM226__P23	4.96113	2.21228	GD T
TM226__G6	5.55833	-0.0894326	GD T
TM226__M11	3.59094	4.59907	NK
TM226__P22	4.99717	2.2465	GD T
TM226__B22	5.08378	-1.15632	Naive T
TM226__O12	5.35328	-2.89251	Naive T
TM226__L2	3.51297	5.2758	NK
TM226__F15	2.50359	-4.73396	Naive T
TM226__D15	5.70951	1.28247	GD T
TM226__L4	5.1849	1.08507	GD T
TM226__E5	3.44643	4.47697	NK
TM226__C10	4.83687	-2.34186	Naive T
TM226__D1	4.68964	-2.89893	Naive T
TM226__N6	3.80523	4.62987	NK
TM226__H12	4.32432	1.34463	GD T
TM226__I14	3.0635	4.96541	NK
TM226__C8	4.73297	2.29488	GD T
TM226__G9	5.52666	0.730196	GD T
TM226__P13	5.28033	-2.71526	Naive T
TM226__N13	5.591	1.50314	GD T
TM226__O7	5.80056	1.37812	GD T
TM226__D18	4.72565	-3.43914	Naive T
TM226__P19	5.12082	-3.36646	Naive T
TM226__H14	4.80047	-3.25553	Naive T
TM226__J1	5.32919	-2.96462	Naive T
TM226__E22	5.01765	-3.0048	Naive T
TM226__E8	5.37208	1.1578	GD T
TM226__K8	4.49012	-2.46423	Naive T
TM226__M20	4.92205	-2.51469	Naive T
TM226__K5	5.38163	-2.39873	Naive T
TM226__F13	4.35452	-0.425953	GD T
TM226__D12	0.750254	-2.59058	IL7R+ CD4+ T
TM226__I11	5.03652	-2.53519	Naive T
TM226__O4	4.05523	1.95719	GD T
TM226__B12	3.90751	-0.983662	Treg
TM226__G23	3.59867	4.87536	NK
TM226__H9	5.10558	-0.53137	GD T
TM226__P4	3.05405	4.85666	NK
TM226__O21	5.36127	-3.39126	Naive T
TM226__C21	4.12773	4.67156	NK
TM226__H4	4.81396	-2.03319	Naive T
TM226__P18	4.45656	1.68262	GD T
TM226__A17	4.53861	-2.23246	Naive T
TM226__F22	3.11306	4.59488	NK
TM226__B2	2.26439	4.77367	NK
TM226__O16	-1.24123	-2.61863	IL7R+ CD4+ T
TM226__F23	3.21006	1.78458	GD T
TM226__D10	5.17437	-2.77724	Naive T
TM226__C20	5.7304	0.995259	GD T
TM226__C12	4.62609	3.60297	GD T
TM226__H3	3.94691	4.99736	NK
TM226__G1	5.65641	-2.78707	Naive T
TM226__F18	5.05302	-3.62088	Naive T
TM226__A1	3.02077	5.00533	NK
TM226__C2	5.00284	-2.42735	Naive T
TM226__F11	3.69642	1.35359	GD T
TM226__P3	3.92593	1.15625	GD T
TM226__O22	4.61817	-0.912069	IL7R+ CD4+ T
TM226__J23	5.01464	-3.39477	Naive T
TM226__E7	3.73954	-2.98263	Naive T
TM226__N2	4.50259	-0.648279	GD T
TM226__L14	3.46711	1.50242	GD T
TM226__E12	4.06476	1.93222	GD T
TM226__B1	3.92036	4.83543	NK
TM226__P11	3.57253	1.37918	GD T
TM226__F12	5.13861	-2.43093	Naive T
TM226__A16	4.63668	-2.25768	Naive T
TM226__B15	4.09096	2.57228	GD T
TM226__G16	2.92718	4.51241	NK
TM226__H20	1.42819	2.65409	GD T
TM226__J18	4.77861	-1.31869	Naive T
TM226__A18	1.6084	2.88151	GD T
TM226__I20	5.02699	1.91777	GD T
TM226__I17	4.86114	-2.81916	Naive T
TM226__L21	5.54975	1.85036	GD T
TM226__J13	5.40759	1.49568	GD T
TM226__K11	5.18611	-2.88992	Naive T
TM226__G15	4.9972	0.0450036	GD T
TM226__P7	4.08667	5.04788	NK
TM226__F9	4.25187	4.59802	NK
TM226__L17	3.7974	5.07785	NK
TM226__I21	3.76246	4.95583	NK
TM226__K14	5.5597	1.48453	GD T
TM226__L10	3.56372	4.33801	GD T
TM226__E3	-1.35062	3.30808	GD T
TM226__M9	2.2875	4.71671	NK
TM226__M19	5.0865	-0.799981	GD T
TM226__D14	3.69885	-3.37899	Naive T
TM226__C3	5.40427	1.26918	GD T
TM226__M18	5.29385	-2.37069	Naive T
TM226__O8	4.95451	-0.28709	GD T
TM226__O18	4.43394	1.4815	GD T
TM226__B14	3.62354	4.86669	NK
TM226__O19	3.12034	5.00716	NK
TM226__B18	5.14149	0.695828	GD T
TM226__M8	4.8753	-0.337543	GD T
TM226__B4	4.12676	5.11732	NK
TM226__L13	5.24481	-2.268	Naive T
TM226__G10	3.66511	-3.19297	Naive T
TM226__C1	4.91631	-2.19206	Naive T
TM226__G13	4.76527	-0.409874	GD T
TM226__N20	5.58658	0.996318	GD T
TM226__F6	4.77684	1.20693	GD T
TM226__G21	4.68398	-1.27635	Naive T
TM226__B3	-0.293004	4.17262	GD T
TM226__O17	5.81349	1.20278	GD T
TM226__K18	5.55519	1.06982	GD T
TM226__A20	4.17293	1.13182	GD T
TM226__E9	4.72247	-0.719926	GD T
TM226__B7	4.01851	4.93337	NK
TM226__J5	1.44583	4.57387	NK
TM226__I16	4.86142	-3.62386	Naive T
TM226__E2	4.70058	-2.21962	Naive T
TM226__M5	5.04833	-1.71512	Naive T
TM226__E17	5.46334	0.418475	GD T
TM226__J3	4.5613	-2.07477	Naive T
TM226__I10	5.44042	-2.9539	Naive T
TM226__A11	3.92787	0.823671	GD T
TM226__N11	5.33058	-0.433081	GD T
TM226__N14	4.4371	1.05759	GD T
TM226__K13	4.77325	-3.52439	Naive T
TM226__E1	4.54081	2.40375	GD T
TM226__O23	4.60082	-3.27463	Naive T
TM226__E20	3.2012	-3.08447	Naive T
TM226__H10	4.58572	-1.18764	GD T
TM226__H7	3.45054	1.7227	GD T
TM226__J16	3.83771	2.11718	GD T
TM226__J4	5.219	-2.85997	Naive T
TM226__A4	4.90539	-0.778631	GD T
TM226__K15	3.87148	4.48369	NK
TM226__G18	4.69484	-2.88867	Naive T
TM226__K19	5.07794	1.29005	GD T
TM226__J14	5.14296	-3.2442	Naive T
TM226__K20	4.45596	-3.80721	Naive T
TM226__E4	4.83129	1.31499	GD T
TM226__L9	5.12217	-2.70413	Naive T
TM226__I6	4.44941	-3.04656	Naive T
TM226__E21	3.86477	1.23588	GD T
TM226__A10	4.41745	-2.4612	Naive T
TM226__M2	5.405	1.15192	GD T
TM226__E11	3.27824	1.61611	GD T
TM226__I7	5.03015	-0.0963287	GD T
TM226__D13	4.46227	-0.312426	GD T
TM226__H23	3.66108	5.05717	NK
TM226__N7	0.485269	-0.932867	IL7R+ CD4+ T
TM226__J20	5.55522	-2.68147	Naive T
TM226__H19	4.5629	1.77974	GD T
TM226__N1	1.35407	2.71575	GD T
TM226__N15	5.69895	1.35468	GD T
TM226__H6	5.2751	-0.409823	GD T
TM226__A7	5.88446	1.32517	GD T
TM226__K16	4.12357	4.88858	NK
TM226__A8	4.4776	4.32673	GD T
TM226__I22	5.08538	-0.723201	GD T
TM226__G11	4.17599	1.87496	GD T
TM226__A14	4.90131	-1.72777	Naive T
TM226__E19	5.83196	1.50708	GD T
TM226__P16	5.27489	1.61537	GD T
TM226__H8	1.8421	2.51387	GD T
TM226__J17	4.5377	-0.131313	GD T
TM226__G19	3.79655	-4.15257	Naive T
TM226__F2	5.11558	1.68903	GD T
TM226__J15	4.80528	-3.38529	Naive T
TM226__P9	4.37426	4.18399	NK
TM226__E18	3.54683	4.8255	NK
TM226__N5	5.37225	1.21944	GD T
TM226__H17	3.36359	4.63805	NK
TM226__D7	5.12301	-3.07778	Naive T
TM227__H18	4.72347	-0.246313	GD T
TM227__P12	4.42122	-0.0178346	GD T
TM227__L20	5.0841	2.05985	GD T
TM227__P10	3.43117	-2.92631	Naive T
TM227__O15	5.51015	-2.68788	Naive T
TM227__I13	4.59971	1.44851	GD T
TM227__O5	5.66224	0.760747	GD T
TM227__B9	5.07005	-1.12029	Naive T
TM227__P15	4.42846	4.70567	NK
TM227__D2	2.05187	4.59773	NK
TM227__F8	4.23417	2.49372	GD T
TM227__M22	4.09401	4.15653	NK
TM227__P1	4.1182	4.74046	NK
TM227__O11	3.26424	4.54296	NK
TM227__B17	0.815472	2.64464	GD T
TM227__D6	5.14071	-3.51975	Naive T
TM227__N8	5.15851	1.54133	GD T
TM227__I8	4.82186	-3.38062	Naive T
TM227__M10	5.14658	-2.31734	Naive T
TM227__L15	5.31382	1.48808	GD T
TM227__B13	3.85118	4.85347	NK
TM227__P8	4.77238	-0.0143691	GD T
TM227__A12	5.23905	-0.505371	GD T
TM227__J10	1.35596	3.09103	GD T
TM227__F14	4.35623	4.92115	NK
TM227__G5	2.54876	-4.73883	Naive T
TM227__F5	4.13016	5.12952	NK
TM227__B20	4.78147	-2.82469	Naive T
TM227__D22	2.44637	4.75486	NK
TM227__C18	5.54825	1.75505	GD T
TM227__A23	5.26649	-2.98631	Naive T
TM227__N21	4.91862	-1.40824	Naive T
TM227__M15	4.89554	-2.7209	Naive T
TM227__K22	5.28497	-0.71484	Naive T
TM227__H16	5.26559	-2.78559	Naive T
TM227__B10	3.10008	4.89504	NK
TM227__B5	4.66539	-3.7625	Naive T
TM227__N23	3.19131	3.35791	NK
TM227__L7	4.7387	-3.49633	Naive T
TM227__I5	5.27071	1.3108	GD T
TM227__G12	-2.50909	-2.02006	IL7R+ CD4+ T
TM227__M14	3.76798	1.37523	GD T
TM227__D11	5.18767	-3.52685	Naive T
TM227__G6	3.58723	-3.02312	Naive T
TM227__M11	3.227	4.94086	NK
TM227__B22	4.6489	-2.2377	Naive T
TM227__A6	2.84994	4.69548	NK
TM227__D15	5.02567	0.402111	GD T
TM227__P2	5.34812	-2.49115	Naive T
TM227__G22	4.31692	4.80627	NK
TM227__L4	5.02857	2.33474	GD T
TM227__K1	5.04815	-2.31588	Naive T
TM227__C10	4.48064	0.713675	GD T
TM227__N10	5.0472	-2.99291	Naive T
TM227__E23	4.06143	4.81633	NK
TM227__D1	4.41902	2.51373	GD T
TM227__A5	4.15133	-3.47826	Naive T
TM227__O9	4.99303	1.80923	GD T
TM227__H12	3.16092	4.98215	NK
TM227__I14	4.75446	2.30221	GD T
TM227__C8	4.05323	4.10787	NK
TM227__G9	2.92657	4.84766	NK
TM227__G2	4.04318	1.16225	GD T
TM227__A19	4.16098	-2.39439	Naive T
TM227__A15	5.02084	-3.78417	Naive T
TM227__N13	3.37469	4.8303	NK
TM227__O7	3.2185	1.62132	GD T
TM227__D18	2.79522	4.86561	NK
TM227__E8	4.87131	-3.59756	Naive T
TM227__M20	5.33153	1.80597	GD T
TM227__K5	3.20452	4.67335	NK
TM227__L22	5.54241	-0.349871	Naive T
TM227__D5	5.67001	-2.77175	Naive T
TM227__G23	4.92639	-3.49969	Naive T
TM227__H9	5.35907	-0.16887	GD T
TM227__O21	5.0583	-2.43972	Naive T
TM227__C21	5.26783	-0.0582427	GD T
TM227__F10	5.59994	1.69663	GD T
TM227__I3	4.83523	-3.74676	Naive T
TM227__H15	4.06861	-0.779673	GD T
TM227__M7	5.12424	-2.27033	Naive T
TM227__P5	4.50206	-3.15182	Naive T
TM227__M21	5.21429	-3.1582	Naive T
TM227__O2	4.84807	-3.43031	Naive T
TM227__O20	4.77217	-1.13412	Naive T
TM227__K6	3.4025	4.6887	NK
TM227__N9	5.17425	-2.30492	Naive T
TM227__B2	5.39087	-0.272359	GD T
TM227__O16	3.78064	4.94492	NK
TM227__F23	5.59887	1.34299	GD T
TM227__C12	3.91578	-3.05987	Naive T
TM227__G1	4.85526	-3.29856	Naive T
TM227__H21	3.76581	5.08292	NK
TM227__F18	2.8343	1.96793	GD T
TM227__P17	4.3866	4.82864	NK
TM227__N4	3.70699	5.12581	NK
TM227__C2	3.35099	4.67366	NK
TM227__F1	4.03731	4.61989	NK
TM227__I18	4.73198	-3.29056	Naive T
TM227__O22	4.0138	4.49491	NK
TM227__E7	5.45625	1.64612	GD T
TM227__L14	5.00256	1.78269	GD T
TM227__E12	5.21183	-3.3883	Naive T
TM227__E15	5.43478	-2.70554	Naive T
TM227__F12	5.72339	1.12824	GD T
TM227__E16	5.76213	1.42897	GD T
TM227__D21	5.82253	0.900313	GD T
TM227__L12	4.07675	4.85569	NK
TM227__B15	4.91367	-1.80259	Naive T
TM227__J7	5.06213	-2.97368	Naive T
TM227__J18	4.81195	-1.75317	Naive T
TM227__H1	4.76342	1.06799	GD T
TM227__I19	3.39464	4.88553	NK
TM227__I20	5.06601	-2.31613	Naive T
TM227__I17	5.53729	0.190529	GD T
TM227__A13	4.68224	-2.62087	Naive T
TM227__E13	2.48572	4.84902	NK
TM227__P20	3.41104	-3.13323	Naive T
TM227__L21	5.47354	-0.290199	Naive T
TM227__K11	4.71818	-3.27015	Naive T
TM227__C13	5.58527	-2.56696	Naive T
TM227__P7	4.44449	-0.709656	GD T
TM227__L17	4.3979	1.83536	GD T
TM227__I21	3.56126	5.10806	NK
TM227__A21	4.9626	-0.253637	GD T
TM227__L10	5.42279	0.915625	GD T
TM227__E3	3.15539	4.71184	NK
TM227__M9	5.6942	1.25078	GD T
TM227__B19	5.25417	1.9573	GD T
TM227__F7	4.02713	1.29598	GD T
TM227__I9	5.21204	-2.9741	Naive T
TM227__M16	5.06429	-3.38165	Naive T
TM227__C3	0.452511	2.2757	GD T
TM227__M18	5.73127	1.33216	GD T
TM227__O8	1.87853	3.04551	GD T
TM227__E14	5.47178	-2.5422	Naive T
TM227__B14	-3.02237	-0.848896	CD8+ T
TM227__O19	5.71729	1.03734	GD T
TM227__F4	4.84864	-3.55709	Naive T
TM227__C19	3.638	5.03119	NK
TM227__B18	4.75856	0.813673	GD T
TM227__N12	5.41414	-2.86813	Naive T
TM227__B4	3.11146	-3.98752	Naive T
TM227__C1	4.11914	1.91723	GD T
TM227__J22	4.26094	1.97777	GD T
TM227__G13	5.22775	-3.07832	Naive T
TM227__H13	4.87719	-2.06724	Naive T
TM227__N20	5.31698	1.49202	GD T
TM227__F6	4.92393	-1.03636	GD T
TM227__G21	2.16583	4.68445	NK
TM227__B3	5.29948	-2.99898	Naive T
TM227__O17	3.00802	4.59598	NK
TM227__K18	4.24879	-2.8846	Naive T
TM227__G8	4.93583	1.93069	GD T
TM227__M1	4.2951	4.66664	NK
TM227__A20	4.94215	1.58288	GD T
TM227__G14	0.290092	2.78312	GD T
TM227__E9	5.11083	2.00683	GD T
TM227__L23	3.71536	-3.62879	Naive T
TM227__B7	4.77272	-2.3732	Naive T
TM227__J5	5.56672	0.118953	GD T
TM227__D20	5.32056	-2.26438	Naive T
TM227__E2	4.6165	-3.13825	Naive T
TM227__J3	2.86384	4.71311	NK
TM227__E6	4.96339	-2.31608	Naive T
TM227__F17	4.90786	-3.71236	Naive T
TM227__J6	5.46271	1.09666	GD T
TM227__N14	3.23334	4.61181	NK
TM227__K13	5.21432	-2.68538	Naive T
TM227__E1	4.24215	3.62198	Naive T
TM227__O23	4.67869	-1.68647	Naive T
TM227__E20	5.42	-0.199122	GD T
TM227__H7	2.98606	4.86355	NK
TM227__J16	3.57522	5.23419	NK
TM227__O6	5.38123	-0.148431	GD T
TM227__J4	5.05532	-0.519637	GD T
TM227__A4	3.34983	1.62995	GD T
TM227__G18	2.31467	4.76541	NK
TM227__K19	3.69313	1.37929	GD T
TM227__J14	4.48371	1.63324	GD T
TM227__K20	3.40674	1.55681	GD T
TM227__L11	5.01832	-0.337655	GD T
TM227__L9	4.97496	-0.733147	GD T
TM227__K7	5.12475	1.87626	GD T
TM227__I6	3.82866	1.25577	GD T
TM227__L16	4.5862	1.27935	GD T
TM227__A10	2.68135	4.7984	NK
TM227__M2	4.94076	-2.22646	Naive T
TM227__E11	4.38072	-2.37012	Naive T
TM227__C7	5.17522	-3.258	Naive T
TM227__I7	4.94741	-3.04348	Naive T
TM227__D13	5.38591	1.34716	GD T
TM227__H23	4.96648	-3.12011	Naive T
TM227__N7	5.09339	-3.54792	Naive T
TM227__A9	3.50267	0.805472	GD T
TM227__H19	5.63931	0.294324	GD T
TM227__N15	5.03203	-2.1295	Naive T
TM227__H6	4.97822	2.13603	GD T
TM227__M23	5.04358	-2.28454	Naive T
TM227__K9	4.35837	4.57194	NK
TM227__I22	4.46073	4.82062	NK
TM227__P6	5.01854	-3.43187	Naive T
TM227__D16	4.48786	2.3605	GD T
TM227__A14	5.35388	1.66232	GD T
TM227__D9	4.6178	1.13372	GD T
TM227__K10	5.70647	1.48288	GD T
TM227__H8	4.00878	5.08097	NK
TM227__J8	4.71072	-1.99326	Naive T
TM227__G19	4.81808	2.27184	GD T
TM227__C5	4.27675	3.84464	GD T
TM227__B21	4.65611	1.24775	GD T
TM227__J15	4.57728	-2.57015	Naive T
TM227__P9	5.76648	0.886869	GD T
TM227__N5	5.30742	-2.56017	Naive T
TM227__H17	4.17151	1.91127	GD T
TM227__L6	4.80048	-0.873546	GD T
TM273__P10	2.19802	-4.08263	Naive T
TM273__I13	-1.99415	1.26962	CD8+ T
TM273__I12	-2.43636	0.87708	CD8+ T
TM273__D2	1.30714	-3.29107	IL7R+ CD4+ T
TM273__F8	3.15454	-3.68551	Naive T
TM273__M22	2.91197	-3.53517	Naive T
TM273__P1	-0.402754	2.99608	GD T
TM273__L1	2.27857	-5.08223	Naive T
TM273__I8	3.48847	-4.1876	Naive T
TM273__J12	1.38597	4.423	NK
TM273__L15	0.672669	4.20204	NK
TM273__C23	-0.14022	1.78871	GD T
TM273__J10	1.43485	-3.98699	Naive T
TM273__D22	2.72621	-3.78698	Naive T
TM273__A2	1.12604	-2.33419	IL7R+ CD4+ T
TM273__M15	-0.258821	1.92465	GD T
TM273__K22	1.3725	-3.89931	Naive T
TM273__N23	4.24061	-4.04506	Naive T
TM273__D4	2.56087	-4.66408	Naive T
TM273__M11	3.03177	-3.95773	Naive T
TM273__B22	-2.312	0.498324	CD8+ T
TM273__D15	2.24905	-4.50687	Naive T
TM273__L4	2.56712	-5.02033	Naive T
TM273__E23	2.85557	-4.70682	Naive T
TM273__A5	2.58121	-3.26918	Naive T
TM273__O9	2.79557	-3.67679	Naive T
TM273__C8	0.730053	-3.12699	IL7R+ CD4+ T
TM273__G9	-1.51951	-4.19315	Treg
TM273__P13	1.56443	4.48286	NK
TM273__J1	3.1886	-3.99588	Naive T
TM273__E22	1.06448	2.96395	GD T
TM273__J11	2.85619	-4.67324	Naive T
TM273__O4	2.41577	-4.70403	Naive T
TM273__C9	-0.0930624	2.22497	GD T
TM273__G23	1.54981	-3.76099	Naive T
TM273__P4	2.5018	-4.36073	Naive T
TM273__J2	3.40648	-4.75226	Naive T
TM273__H4	0.335394	2.38142	GD T
TM273__P18	2.08333	-4.38929	Naive T
TM273__N18	1.24887	2.77954	GD T
TM273__H11	-0.0736942	1.77788	GD T
TM273__M21	-0.484983	-3.31861	IL7R+ CD4+ T
TM273__O16	0.98488	4.39346	NK
TM273__C20	0.686194	3.78807	GD T
TM273__C12	2.42929	-4.30659	Naive T
TM273__C17	0.09658	-3.2361	IL7R+ CD4+ T
TM273__F1	2.36825	-4.7762	Naive T
TM273__P3	-0.262206	0.0844836	IL7R+ CD4+ T
TM273__N3	2.29567	-4.87686	Naive T
TM273__O22	3.29496	-4.51841	Naive T
TM273__K3	-1.61882	-4.36025	Treg
TM273__E12	1.86131	-4.36379	Naive T
TM273__P11	3.4117	-3.53987	Naive T
TM273__F12	1.34802	-3.25365	Naive T
TM273__E16	2.29938	-4.26442	Naive T
TM273__C22	-0.222297	4.26598	GD T
TM273__H20	2.57601	-4.98137	Naive T
TM273__I17	1.68007	4.60713	NK
TM273__A3	-1.07342	3.02881	GD T
TM273__G15	2.36508	-5.01032	Naive T
TM273__C13	0.74891	2.91811	GD T
TM273__F9	-0.268088	4.14965	GD T
TM273__K21	2.09547	-3.19393	Naive T
TM273__F7	-0.991372	2.91647	Naive T
TM273__I9	1.35062	-2.18813	Naive T
TM273__M16	1.4634	4.58594	NK
TM273__D14	3.08286	-4.42086	Naive T
TM273__C3	-0.199237	-3.08867	IL7R+ CD4+ T
TM273__O18	2.27582	-3.01482	Naive T
TM273__O19	-3.71854	-2.35138	ISG+ CD4+ T
TM273__C1	3.0451	-4.79438	Naive T
TM273__H13	3.24136	-4.00271	Naive T
TM273__N20	0.820551	3.5464	GD T
TM273__O17	2.82247	-4.62398	Naive T
TM273__O1	0.17452	-2.54196	IL7R+ CD4+ T
TM273__G14	1.69323	4.59834	NK
TM273__L8	2.25466	-4.62309	Naive T
TM273__E9	2.82426	-3.29765	Naive T
TM273__L23	3.50173	-4.00299	Naive T
TM273__B7	2.26425	-3.13335	Naive T
TM273__E2	2.3692	-3.72638	Naive T
TM273__D17	2.99095	-3.51055	Naive T
TM273__F20	3.04185	-4.2272	Naive T
TM273__E1	2.79427	-4.5817	Naive T
TM273__O23	2.97855	-4.6546	Naive T
TM273__J16	1.68554	-3.89651	Naive T
TM273__G18	2.30391	-4.53509	Naive T
TM273__K2	2.49905	-4.25234	Naive T
TM273__F3	0.191769	-3.06788	IL7R+ CD4+ T
TM273__L9	-1.81116	4.14402	GD T
TM273__I6	3.61023	-4.25374	Naive T
TM273__A10	2.05179	-4.61398	Naive T
TM273__C7	1.96906	-4.5551	Naive T
TM273__M6	1.86624	-4.29176	Naive T
TM273__N7	2.61033	-3.26199	Naive T
TM273__J20	2.8787	-4.10507	Naive T
TM273__N15	3.61918	-4.40386	Naive T
TM273__N22	-1.87858	-4.38299	Treg
TM273__B8	2.49789	-4.861	Naive T
TM273__K10	0.206053	-2.78401	IL7R+ CD4+ T
TM273__H8	2.8678	-4.59335	Naive T
TM273__A22	2.58674	-4.61973	Naive T
TM273__J15	1.79164	-2.74713	Naive T
TM273__N5	-0.173635	1.78752	GD T
TM274__H18	3.13585	-3.77839	Naive T
TM274__O10	1.39823	-2.40349	Naive T
TM274__O15	2.6632	-4.81747	Naive T
TM274__I13	3.14188	-4.48182	Naive T
TM274__K23	2.89807	-4.19121	Naive T
TM274__G4	2.6465	-4.4553	Naive T
TM274__I12	3.32488	-3.39461	Naive T
TM274__D2	-1.73336	0.869188	CD8+ T
TM274__F8	-0.294995	1.69587	GD T
TM274__M22	-0.196676	4.25987	GD T
TM274__J9	2.91433	-3.78823	Naive T
TM274__N8	2.39865	-4.83383	Naive T
TM274__J12	2.06083	-4.70212	Naive T
TM274__A12	-1.30466	3.20173	GD T
TM274__I4	2.87047	-4.95764	Naive T
TM274__J10	1.09952	4.271	NK
TM274__F14	3.12631	-3.5235	Naive T
TM274__C18	2.51154	-3.74219	Naive T
TM274__A23	-0.113416	1.26548	GD T
TM274__A2	2.19082	-4.76655	Naive T
TM274__G7	-0.0137398	2.21215	GD T
TM274__A6	0.354812	-3.0806	IL7R+ CD4+ T
TM274__L2	0.894429	2.84088	CD8+ T
TM274__F15	-1.17821	3.04097	GD T
TM274__P2	-0.178554	2.29127	GD T
TM274__K1	3.04386	-3.79718	Naive T
TM274__J19	2.45205	-3.84776	Naive T
TM274__D1	2.88369	-4.35087	Naive T
TM274__A5	-0.793302	2.64049	GD T
TM274__H12	3.18109	-4.51809	Naive T
TM274__C8	0.708078	-3.29634	IL7R+ CD4+ T
TM274__G2	2.48401	-3.10625	Naive T
TM274__P13	2.74811	-4.99758	Naive T
TM274__A19	3.22607	-4.12435	Naive T
TM274__N13	1.74732	-3.79344	Naive T
TM274__P21	1.05319	-3.11856	IL7R+ CD4+ T
TM274__O7	2.14383	-2.98527	Naive T
TM274__J1	2.9911	-4.5412	Naive T
TM274__M20	3.17113	-4.36109	Naive T
TM274__I1	3.13985	-4.59467	Naive T
TM274__G23	1.42383	4.5672	NK
TM274__H9	1.22251	2.88714	GD T
TM274__C21	2.44308	-4.84707	Naive T
TM274__I3	2.48533	-4.48595	Naive T
TM274__H4	3.2133	-4.02009	Naive T
TM274__N18	0.768529	3.27618	GD T
TM274__A17	2.93672	-4.29655	Naive T
TM274__O20	3.19759	-4.82999	Naive T
TM274__N9	3.14631	-4.5706	Naive T
TM274__O16	2.96163	-3.22775	Naive T
TM274__L19	2.45171	-4.47823	Naive T
TM274__G1	0.494684	3.87355	GD T
TM274__A1	2.38924	-4.58369	Naive T
TM274__C17	2.51081	-4.76594	Naive T
TM274__P3	0.801785	3.08056	GD T
TM274__N2	3.16765	-4.19633	Naive T
TM274__K3	1.562	4.45883	NK
TM274__E12	0.0167522	-3.45255	IL7R+ CD4+ T
TM274__B15	-0.225893	1.22413	GD T
TM274__G16	0.690545	2.94046	GD T
TM274__H20	3.04184	-4.1509	Naive T
TM274__I20	2.86395	-4.41931	Naive T
TM274__A13	2.20188	-2.95213	Naive T
TM274__E13	2.71074	-4.38352	Naive T
TM274__P20	2.65516	-4.89987	Naive T
TM274__A3	1.13314	2.83488	IL7R+ CD4+ T
TM274__D3	2.2952	-4.40898	Naive T
TM274__M19	2.07898	-4.48823	Naive T
TM274__E14	-0.527076	1.33634	GD T
TM274__F4	2.11747	-4.01743	Naive T
TM274__B18	3.43545	-4.33093	Naive T
TM274__N12	2.30924	-4.6401	Naive T
TM274__M8	1.40363	-2.54601	Naive T
TM274__B4	3.14047	-4.83939	Naive T
TM274__C1	1.29654	4.44254	NK
TM274__H13	3.23065	-4.52701	Naive T
TM274__O17	2.67994	-5.04042	Naive T
TM274__K18	2.22961	-4.80306	Naive T
TM274__G8	-0.158548	1.85275	GD T
TM274__M1	2.29633	-4.30618	Naive T
TM274__J5	0.605463	2.85261	GD T
TM274__B16	1.73855	-2.81815	Naive T
TM274__A11	2.78544	-4.35296	Naive T
TM274__K13	2.86526	-4.2398	Naive T
TM274__F20	-0.748986	0.318508	Naive T
TM274__O23	1.54445	4.69114	NK
TM274__J4	2.33427	-3.94327	Naive T
TM274__B6	3.3017	-4.12021	Naive T
TM274__K15	1.96833	-4.52423	Naive T
TM274__K20	2.45914	-3.62048	Naive T
TM274__E4	2.26178	-4.8754	Naive T
TM274__F3	0.993656	-3.483	IL7R+ CD4+ T
TM274__G20	3.34214	-4.57842	Naive T
TM274__C15	2.56432	-4.80466	Naive T
TM274__I7	2.29159	-3.77476	Naive T
TM274__J20	0.210889	4.29078	NK
TM274__H19	1.86854	-4.02373	Naive T
TM274__N1	-0.15228	0.957464	GD T
TM274__C4	2.79113	-4.70446	Naive T
TM274__L3	0.206558	3.77881	GD T
TM274__H6	2.88284	-3.58112	Naive T
TM274__N22	3.30465	-3.8796	Naive T
TM274__K9	2.52438	-4.5846	Naive T
TM274__D16	2.7016	-4.50743	Naive T
TM274__A14	0.851292	2.89803	GD T
TM274__H8	3.16213	-4.45064	Naive T
TM274__J17	2.84739	-4.76852	Naive T
TM274__J8	2.5455	-3.47084	Naive T
TM274__B21	2.6716	-4.21738	Naive T
TM274__P9	-3.548	1.33321	CD8+ T
TM274__L6	2.36165	-4.08709	Naive T
TM278__P15	-2.59829	-4.69001	Treg
TM278__O11	-2.38503	2.43333	CD8+ T
TM278__D15	-1.00969	-1.02599	IL7R+ CD4+ T
TM278__E5	-1.04294	-2.18115	IL7R+ CD4+ T
TM278__N13	-2.47577	-4.7297	Treg
TM278__L22	-0.802805	-1.18888	IL7R+ CD4+ T
TM278__I2	0.751359	-1.36587	IL7R+ CD4+ T
TM278__L21	-1.03834	-1.52841	IL7R+ CD4+ T
TM278__K11	-0.0378659	-1.3086	IL7R+ CD4+ T
TM278__K14	-2.64561	-0.364655	CD8+ T
TM278__O18	0.506047	-1.14366	IL7R+ CD4+ T
TM278__L3	-2.31383	0.419605	CD8+ T
TM278__D7	-2.39873	1.61908	CD8+ T
TM279__I23	-0.39128	2.27548	GD T
TM279__F23	0.967316	4.34599	NK
TM279__H3	-0.604557	-0.444574	IL7R+ CD4+ T
TM279__D14	-1.22706	-1.6008	IL7R+ CD4+ T
TM279__B11	-4.22997	0.978875	CD8+ T
TM279__K17	-2.51284	-0.751878	IL7R+ CD4+ T
TM279__O17	0.252423	-0.601886	IL7R+ CD4+ T
TM279__A20	-0.0508361	-0.805556	IL7R+ CD4+ T
TM279__L8	0.504206	-1.10638	IL7R+ CD4+ T
TM279__F20	-2.19717	-0.319889	IL7R+ CD4+ T
TM279__E20	-2.6393	-1.93328	IL7R+ CD4+ T
TM279__E19	-0.331001	-1.96257	IL7R+ CD4+ T
TM298__P10	-2.35443	1.09732	CD8+ T
TM298__L23	-2.10079	-1.21573	IL7R+ CD4+ T
TM298__I6	-4.25496	1.34145	CD8+ T
TM298__K16	-4.80895	1.92437	CD8+ T
TM298__E18	-4.74856	1.80569	CD8+ T
TM299__G5	-3.91212	2.87795	CD8+ T
TM299__M11	-4.49769	1.21026	CD8+ T
TM299__L4	-3.6906	-1.86575	ISG+ CD4+ T
TM299__H11	-3.93676	2.1485	CD8+ T
TM299__O19	-3.98007	0.998188	CD8+ T
TM299__F4	-4.506	2.38323	CD8+ T
TM299__F3	-2.86493	0.471935	CD8+ T
TM328__K23	-3.29049	-1.81922	ISG+ CD4+ T
TM328__D15	-3.51042	1.06104	CD8+ T
TM328__F9	-1.48345	-0.629135	IL7R+ CD4+ T
TM328__F20	2.98403	-2.58687	Naive T
TM328__I22	-2.26187	-4.87127	Treg
TM356__F8	-1.60765	4.38444	IL7R+ CD4+ T
TM356__N8	-2.09819	-0.0288997	IL7R+ CD4+ T
TM356__O13	1.22355	4.3672	NK
TM356__A12	-1.26336	-1.97676	IL7R+ CD4+ T
TM356__A23	-1.7414	3.76936	GD T
TM356__G22	-1.91733	-4.53344	Treg
TM356__L4	-5.0227	1.73394	CD8+ T
TM356__O7	-0.659707	-1.47443	IL7R+ CD4+ T
TM356__O21	-0.644966	-2.15118	IL7R+ CD4+ T
TM356__H15	-2.59029	0.309167	CD8+ T
TM356__O2	-0.453447	3.97934	GD T
TM356__O18	-2.80725	1.35343	CD8+ T
TM356__B14	-1.03964	-1.68687	IL7R+ CD4+ T
TM356__N19	-2.91312	0.994018	CD8+ T
TM356__M8	-0.403783	1.9334	GD T
TM356__B7	-0.811279	1.03751	GD T
TM356__K20	-1.21638	-2.19144	IL7R+ CD4+ T
TM356__C7	-2.01307	-1.27563	IL7R+ CD4+ T
TM356__N22	-0.282754	4.0075	GD T
TM356__D16	-4.08029	1.59097	CD8+ T
TM357__I13	-1.79192	-3.78573	Treg
TM357__J9	-2.56117	0.445156	CD8+ T
TM367__L4	-1.24723	2.31283	GD T
TM367__H4	-1.63918	3.81157	GD T
TM367__H23	-0.141582	3.08911	GD T
TM368__H5	-2.49774	-5.19076e-05	IL7R+ CD4+ T
TM368__B20	-0.0210729	-0.138411	IL7R+ CD4+ T
TM368__A2	-3.26173	1.07134	CD8+ T
TM368__L4	-1.23999	-2.19381	IL7R+ CD4+ T
TM368__C8	-1.38943	-2.05621	IL7R+ CD4+ T
TM368__G9	-0.778389	-1.46587	IL7R+ CD4+ T
TM368__D18	-0.977899	-2.03358	IL7R+ CD4+ T
TM368__H14	-1.47139	-1.7701	IL7R+ CD4+ T
TM368__E22	-0.731265	-0.567048	IL7R+ CD4+ T
TM368__K5	-0.98596	-1.89116	IL7R+ CD4+ T
TM368__F13	-4.06882	1.76708	CD8+ T
TM368__J11	-2.44218	-0.018062	CD8+ T
TM368__L22	-1.46508	-1.08357	IL7R+ CD4+ T
TM368__B12	-1.35455	2.17387	GD T
TM368__G23	-3.01411	-0.658973	IL7R+ CD4+ T
TM368__F10	-0.796895	-2.22574	IL7R+ CD4+ T
TM368__H15	-1.46501	-1.86974	IL7R+ CD4+ T
TM368__B2	-2.06625	-2.29226	IL7R+ CD4+ T
TM368__F23	-1.8823	-1.76916	IL7R+ CD4+ T
TM368__G1	-1.54469	-1.28254	IL7R+ CD4+ T
TM368__H21	-0.914316	-1.53013	IL7R+ CD4+ T
TM368__F18	-2.05471	1.20401	CD8+ T
TM368__A1	-1.72412	-1.52801	IL7R+ CD4+ T
TM368__F1	-0.280795	1.68518	GD T
TM368__F12	-1.14258	-2.03188	IL7R+ CD4+ T
TM368__B15	-1.79207	2.03766	IL7R+ CD4+ T
TM368__G16	-0.339267	-0.675515	IL7R+ CD4+ T
TM368__I20	-3.1535	1.21804	CD8+ T
TM368__E13	-1.96943	-1.65504	IL7R+ CD4+ T
TM368__D23	-1.39489	1.20075	CD8+ T
TM368__C14	-0.540748	-1.81431	IL7R+ CD4+ T
TM368__F4	-2.80606	0.977256	CD8+ T
TM368__B18	-2.3399	-0.110465	IL7R+ CD4+ T
TM368__C1	-2.33601	-0.647526	IL7R+ CD4+ T
TM368__E9	-0.278693	-1.57956	IL7R+ CD4+ T
TM368__E17	-2.43329	-1.61972	IL7R+ CD4+ T
TM368__J3	-1.7161	-1.17497	IL7R+ CD4+ T
TM368__I10	-1.09948	-0.893379	IL7R+ CD4+ T
TM368__K13	-2.24449	-1.47003	IL7R+ CD4+ T
TM368__E1	-1.87409	0.833799	CD8+ T
TM368__J4	-0.861261	-0.774422	IL7R+ CD4+ T
TM368__B6	-1.35761	-1.92721	IL7R+ CD4+ T
TM368__K2	-2.22667	-1.58236	IL7R+ CD4+ T
TM368__F3	-2.36544	-0.957047	IL7R+ CD4+ T
TM368__L11	-3.0741	-0.906955	IL7R+ CD4+ T
TM368__C15	-2.3787	-1.52369	IL7R+ CD4+ T
TM368__I7	-2.23822	-1.64372	IL7R+ CD4+ T
TM368__H23	-1.41585	-1.54918	IL7R+ CD4+ T
TM368__H19	-0.8676	-2.15979	IL7R+ CD4+ T
TM368__D16	-2.62634	0.693021	CD8+ T
TM430__D2	-0.739049	-1.91814	IL7R+ CD4+ T
TM430__J9	-1.92455	-2.04881	IL7R+ CD4+ T
TM430__D19	-1.90788	-0.773019	IL7R+ CD4+ T
TM430__I4	-2.99469	0.485665	CD8+ T
TM430__N21	-0.527035	-1.18578	IL7R+ CD4+ T
TM430__G12	-1.64382	0.485828	IL7R+ CD4+ T
TM430__J19	-2.0996	-0.971511	IL7R+ CD4+ T
TM430__H14	-0.593192	1.85155	GD T
TM430__L22	-0.143971	-1.80889	IL7R+ CD4+ T
TM430__L19	-0.824903	2.02098	GD T
TM430__J7	-0.971425	2.22346	GD T
TM430__J21	-2.18906	-0.999259	IL7R+ CD4+ T
TM430__O3	-1.61963	2.45214	GD T
TM430__C13	-1.8536	2.59586	GD T
TM430__P7	-0.429355	1.76265	GD T
TM430__K14	-0.432568	1.85603	GD T
TM430__N19	-4.04507	-0.973124	ISG+ CD4+ T
TM430__B18	-0.428032	1.27291	IL7R+ CD4+ T
TM430__K17	-3.66033	1.17374	CD8+ T
TM430__B4	-3.06403	1.43251	IL7R+ CD4+ T
TM430__M13	-3.89047	0.67799	IL7R+ CD4+ T
TM430__G8	-4.03514	-0.553529	CD8+ T
TM430__F16	-0.453793	-1.85651	IL7R+ CD4+ T
TM430__I16	-2.05294	-1.00921	IL7R+ CD4+ T
TM430__M3	-1.28188	-0.974388	IL7R+ CD4+ T
TM430__J14	-2.4841	0.649191	CD8+ T
TM430__E4	-0.785913	2.19331	GD T
TM430__E21	-0.277859	1.89018	GD T
TM430__N7	-1.8204	-0.798648	IL7R+ CD4+ T
TM430__K4	0.212853	-2.00602	IL7R+ CD4+ T
TM430__D9	-2.7089	-2.58508	ISG+ CD4+ T
TM430__A22	-1.13543	2.32649	GD T
TM430__N5	-3.15865	1.60657	CD8+ T
TM430__D7	-0.51458	1.73104	GD T
TM430__L6	-1.5346	-1.02748	IL7R+ CD4+ T
TM431__I12	-1.54914	-0.80052	IL7R+ CD4+ T
TM431__L1	-0.43718	1.79736	GD T
TM431__I8	-2.10292	-2.54273	IL7R+ CD4+ T
TM431__L5	-1.95682	-1.07188	IL7R+ CD4+ T
TM431__M11	-1.3691	2.03985	GD T
TM431__P19	-3.60142	-2.64639	ISG+ CD4+ T
TM431__C11	-2.61634	0.627357	IL7R+ CD4+ T
TM431__P20	-2.87411	-0.624848	IL7R+ CD4+ T
TM431__C13	-3.21908	-2.61327	ISG+ CD4+ T
TM431__I9	-1.60297	-0.591204	IL7R+ CD4+ T
TM431__B11	0.0539033	-2.03402	IL7R+ CD4+ T
TM431__B14	1.7678	-3.87587	Naive T
TM431__J6	-4.4258	2.17892	CD8+ T
TM431__L11	-3.69746	1.43918	CD8+ T
TM431__C15	-2.80626	-0.760113	IL7R+ CD4+ T
TM431__D13	-2.5172	2.02419	CD8+ T
TM431__H19	-0.93978	-1.32976	IL7R+ CD4+ T
TM464__B9	-4.20922	0.105955	CD8+ T
TM464__M22	-0.166756	-0.644819	IL7R+ CD4+ T
TM464__D19	-3.17309	-2.43278	ISG+ CD4+ T
TM464__C23	0.431149	-1.70524	IL7R+ CD4+ T
TM464__P8	-5.14378	1.48944	CD8+ T
TM464__G5	-2.74217	-0.996316	IL7R+ CD4+ T
TM464__B5	-4.46307	0.428865	CD8+ T
TM464__D4	-2.47613	1.69121	IL7R+ CD4+ T
TM464__M11	-1.49671	-4.28877	IL7R+ CD4+ T
TM464__B22	-2.1103	-4.7632	Treg
TM464__L4	-2.69725	-4.37911	Treg
TM464__C10	0.221943	-1.87059	IL7R+ CD4+ T
TM464__E23	-1.91842	4.01669	GD T
TM464__D1	-0.17543	-0.351568	IL7R+ CD4+ T
TM464__D18	0.678989	-1.14901	IL7R+ CD4+ T
TM464__D5	-0.282027	-1.76628	IL7R+ CD4+ T
TM464__B12	1.16062	-2.84932	IL7R+ CD4+ T
TM464__H4	-0.085778	-1.78118	IL7R+ CD4+ T
TM464__M21	-2.43052	-0.556934	IL7R+ CD4+ T
TM464__D10	-2.38719	-0.80665	IL7R+ CD4+ T
TM464__F11	0.539408	-1.61284	IL7R+ CD4+ T
TM464__P3	-2.27896	-4.53306	IL7R+ CD4+ T
TM464__F12	-3.01465	-2.40189	ISG+ CD4+ T
TM464__E16	-1.77084	1.02166	CD8+ T
TM464__B15	-1.89557	-0.782616	IL7R+ CD4+ T
TM464__G16	-4.28483	0.410014	CD8+ T
TM464__C11	-3.2004	0.51723	IL7R+ CD4+ T
TM464__C14	-3.39945	-2.94677	ISG+ CD4+ T
TM464__D14	0.614049	-0.900796	IL7R+ CD4+ T
TM464__B11	-0.521756	0.207711	IL7R+ CD4+ T
TM464__F4	-0.249726	-0.452827	IL7R+ CD4+ T
TM464__C1	-0.227009	3.71915	IL7R+ CD4+ T
TM464__E2	-3.99516	0.476229	CD8+ T
TM464__E17	-2.24924	-4.68438	Treg
TM464__J3	-4.24999	0.103496	IL7R+ CD4+ T
TM464__D17	-2.17968	1.47978	CD8+ T
TM464__E6	-5.02677	1.7924	CD8+ T
TM464__E1	0.727003	-2.87934	IL7R+ CD4+ T
TM464__E4	-1.43934	2.89255	GD T
TM464__E21	0.512365	-1.50216	IL7R+ CD4+ T
TM464__C15	-2.45752	0.873453	CD8+ T
TM464__E11	-1.46227	-2.84293	IL7R+ CD4+ T
TM464__I7	-4.86712	0.666512	CD8+ T
TM464__N17	-4.00965	-0.0847264	IL7R+ CD4+ T
TM464__D8	-5.08229	1.00537	CD8+ T
TM464__C4	-1.0304	-2.84521	IL7R+ CD4+ T
TM464__B8	-1.15434	2.28028	GD T
TM464__A14	-2.52745	-4.6149	Treg
TM464__D9	-1.78193	-3.90797	Treg
TM464__J8	-2.34291	-4.80537	Treg
TM464__G19	-2.63264	-4.42476	IL7R+ CD4+ T
TM464__E18	-4.03799	0.213986	CD8+ T
TM464__D7	-0.724921	-0.990648	IL7R+ CD4+ T
TM466__O5	-1.91313	-4.59897	Treg
TM466__D2	0.146521	-0.553265	IL7R+ CD4+ T
TM466__M22	-3.60583	-2.30494	ISG+ CD4+ T
TM466__B17	-2.21803	-4.77216	Treg
TM466__D6	0.765406	-1.08333	IL7R+ CD4+ T
TM466__D19	-1.3812	2.03236	GD T
TM466__B13	0.471012	-0.594224	IL7R+ CD4+ T
TM466__C23	-1.65203	3.67394	GD T
TM466__A12	0.227534	-0.470593	IL7R+ CD4+ T
TM466__F14	-4.28624	0.838148	CD8+ T
TM466__C18	1.14726	-2.05534	IL7R+ CD4+ T
TM466__B10	-1.7401	3.58726	GD T
TM466__B5	-1.13688	-1.12455	IL7R+ CD4+ T
TM466__D15	-4.09906	0.969441	CD8+ T
TM466__I14	-1.03247	-2.67775	IL7R+ CD4+ T
TM466__K12	0.521724	-1.56484	IL7R+ CD4+ T
TM466__P13	-2.6585	0.25755	IL7R+ CD4+ T
TM466__A19	-0.514007	-0.551165	IL7R+ CD4+ T
TM466__O7	-3.69746	-2.26617	ISG+ CD4+ T
TM466__P19	-1.02594	2.57185	GD T
TM466__E8	-1.87313	3.91499	GD T
TM466__K5	0.35939	-1.85059	IL7R+ CD4+ T
TM466__E10	-3.53543	-2.51824	ISG+ CD4+ T
TM466__L22	-1.80124	-0.746667	IL7R+ CD4+ T
TM466__M17	-0.798937	0.32105	IL7R+ CD4+ T
TM466__B12	-1.94753	3.24379	GD T
TM466__G23	-2.65331	-0.850961	IL7R+ CD4+ T
TM466__H9	0.667928	-2.02063	IL7R+ CD4+ T
TM466__H15	-3.37021	-2.54026	ISG+ CD4+ T
TM466__A17	-1.39281	-1.07145	IL7R+ CD4+ T
TM466__D10	2.39766	-4.20574	Naive T
TM466__C12	0.565346	-2.09136	IL7R+ CD4+ T
TM466__A1	-3.73177	-2.21261	ISG+ CD4+ T
TM466__N4	-1.84382	-4.01357	IL7R+ CD4+ T
TM466__C2	-0.930622	0.0059014	IL7R+ CD4+ T
TM466__O22	-2.30911	2.34896	GD T
TM466__K3	-1.89414	0.693986	CD8+ T
TM466__A16	-3.9412	-0.370106	CD8+ T
TM466__C6	0.425042	-1.9591	IL7R+ CD4+ T
TM466__J21	-0.406508	1.7734	GD T
TM466__H1	-0.641957	1.81925	IL7R+ CD4+ T
TM466__I20	-3.41538	1.12876	CD8+ T
TM466__C14	-2.79142	2.72539	CD8+ T
TM466__G17	-3.58016	-2.24137	ISG+ CD4+ T
TM466__D3	0.955345	-2.0312	IL7R+ CD4+ T
TM466__I21	1.6979	-3.96343	IL7R+ CD4+ T
TM466__L18	-2.15036	4.04663	GD T
TM466__F7	0.784002	-2.12393	IL7R+ CD4+ T
TM466__I9	0.176859	-0.446904	IL7R+ CD4+ T
TM466__N19	-2.41214	-4.53216	Treg
TM466__B18	-1.1936	2.35981	GD T
TM466__K17	-1.95625	1.37177	IL7R+ CD4+ T
TM466__C1	-1.25368	1.30001	IL7R+ CD4+ T
TM466__M13	0.728669	-1.20201	IL7R+ CD4+ T
TM466__O17	-0.143871	-2.31156	IL7R+ CD4+ T
TM466__A20	-2.22122	1.90116	IL7R+ CD4+ T
TM466__F17	-2.15968	-2.35088	IL7R+ CD4+ T
TM466__O23	-0.380162	-1.907	IL7R+ CD4+ T
TM466__E20	-2.30155	-3.89839	CD8+ T
TM466__K15	0.741819	-1.97853	IL7R+ CD4+ T
TM466__K19	-4.30547	2.61072	CD8+ T
TM466__G20	0.300972	-0.766542	IL7R+ CD4+ T
TM466__E11	0.363379	-2.69301	IL7R+ CD4+ T
TM466__C7	-2.14593	-4.19982	Treg
TM466__D8	0.888131	-1.83965	IL7R+ CD4+ T
TM466__N15	-4.92735	0.709221	CD8+ T
TM466__C4	-2.33126	-4.64721	Treg
TM466__A8	-4.96264	0.661223	CD8+ T
TM466__D16	-3.12156	-1.38274	IL7R+ CD4+ T
TM466__D9	-1.47143	-1.0365	IL7R+ CD4+ T
TM466__E19	-1.51713	-4.10711	Treg
TM466__P16	-0.622334	-2.41706	IL7R+ CD4+ T
TM466__A22	-2.97669	-2.58837	ISG+ CD4+ T
TM466__E18	0.372497	-1.17973	IL7R+ CD4+ T
TM466__H17	0.577182	-1.63282	IL7R+ CD4+ T
TM466__D7	-0.962934	1.8259	GD T
TM469__E18	1.51061	4.45747	NK
TM475__D6	-1.87672	-4.68938	Treg
TM475__H4	-4.16757	3.02645	CD8+ T
TM477__H4	-1.64057	-0.555284	IL7R+ CD4+ T
TM477__E12	-3.76922	0.998624	CD8+ T
TM477__J21	1.21881	4.56069	NK
TM501__L20	0.72905	-1.73254	IL7R+ CD4+ T
TM501__N8	-1.65818	-2.36577	IL7R+ CD4+ T
TM501__G3	-2.61859	4.18036	GD T
TM501__D11	-3.29664	-0.623075	IL7R+ CD4+ T
TM501__B22	-2.35043	-4.5976	Treg
TM501__K1	2.3221	-3.5994	Naive T
TM501__I14	-1.97571	1.13898	CD8+ T
TM501__I23	-3.82752	0.266459	CD8+ T
TM501__E22	-3.81535	0.434942	CD8+ T
TM501__B2	-3.19057	0.494048	CD8+ T
TM501__N4	-4.23155	0.630024	CD8+ T
TM501__I2	-2.03055	-1.04026	IL7R+ CD4+ T
TM501__I21	-3.74815	0.47274	CD8+ T
TM501__C3	-2.34704	3.4435	GD T
TM501__E14	-3.00598	1.44932	CD8+ T
TM501__B11	1.47467	4.51071	NK
TM501__C19	-2.32937	-4.43404	Treg
TM501__L13	0.194117	3.54673	GD T
TM501__G21	0.213863	3.01086	GD T
TM501__D17	-0.173409	2.79452	GD T
TM501__F17	1.15943	-2.89217	IL7R+ CD4+ T
TM501__H7	-3.96649	-1.65249	ISG+ CD4+ T
TM501__J16	-3.74746	0.322122	CD8+ T
TM501__J14	0.583583	4.2147	NK
TM501__E4	-4.73108	1.21134	CD8+ T
TM501__L11	-1.79431	2.29089	GD T
TM501__J20	1.01621	-2.54223	IL7R+ CD4+ T
TM501__N17	-3.23384	-0.042577	ISG+ CD4+ T
TM501__M23	-3.81435	0.551504	CD8+ T
TM501__N22	-1.36154	2.99868	Naive T
TM501__G11	-2.49065	-1.00944	IL7R+ CD4+ T
TM501__D9	-4.15388	-0.65988	CD8+ T
TM501__J15	-0.860586	-2.608	IL7R+ CD4+ T
TM502__P15	-3.93333	0.227668	CD8+ T
TM502__G4	-3.83444	0.322272	CD8+ T
TM502__O14	-3.63117	0.85721	CD8+ T
TM502__B17	-3.57148	0.229403	CD8+ T
TM502__L15	-3.58289	0.980114	CD8+ T
TM502__L5	-3.80525	0.46672	CD8+ T
TM502__P22	-1.95131	3.28362	GD T
TM502__E5	-3.55608	-0.388698	IL7R+ CD4+ T
TM502__D18	-4.07336	-1.09523	ISG+ CD4+ T
TM502__K5	-3.8688	-0.18123	CD8+ T
TM502__G23	0.368329	-2.19315	IL7R+ CD4+ T
TM502__P5	-3.4594	1.02203	CD8+ T
TM502__N9	-0.526947	4.03293	GD T
TM502__C20	-3.14163	-0.406624	CD8+ T
TM502__F1	-4.08075	-0.767016	CD8+ T
TM502__J23	-4.13072	-0.296766	IL7R+ CD4+ T
TM502__K3	-2.06314	4.20564	GD T
TM502__L14	-3.89607	-0.0836118	CD8+ T
TM502__E15	-2.30601	-1.00142	IL7R+ CD4+ T
TM502__F12	-4.24227	-0.259255	CD8+ T
TM502__A16	1.5865	4.63064	NK
TM502__J7	-4.20867	0.494877	CD8+ T
TM502__I17	-3.64431	2.18285	CD8+ T
TM502__J13	-3.56001	1.89151	CD8+ T
TM502__D23	-4.97238	2.22483	CD8+ T
TM502__D3	-2.51828	-1.47295	IL7R+ CD4+ T
TM502__K14	-3.85169	0.130555	CD8+ T
TM502__E3	-3.98465	0.535148	CD8+ T
TM502__G10	-3.90144	-0.0176826	CD8+ T
TM502__B16	-4.08228	-0.80464	CD8+ T
TM502__K13	-3.52573	1.07298	CD8+ T
TM502__O23	-3.9646	-1.19919	ISG+ CD4+ T
TM502__B6	-3.77164	0.98418	CD8+ T
TM502__L9	-2.45929	-4.53529	Treg
TM502__K16	-3.47561	0.297923	CD8+ T
TM502__A14	1.43807	4.5841	NK
TM502__J8	-2.35551	-4.80442	Treg
TM508__B9	-0.115347	-2.74718	IL7R+ CD4+ T
TM508__D6	-4.22214	1.36067	CD8+ T
TM508__D19	-2.8793	-0.788779	IL7R+ CD4+ T
TM508__B13	-2.60587	-0.820925	IL7R+ CD4+ T
TM508__C23	-0.3789	3.85408	GD T
TM508__F14	-2.39291	-4.76294	Treg
TM508__F5	0.735335	3.27196	GD T
TM508__D22	0.57167	3.16289	GD T
TM508__G3	-2.892	3.52722	GD T
TM508__D4	-3.66763	1.32489	CD8+ T
TM508__F21	-2.17566	3.63185	GD T
TM508__A6	-2.52924	-1.11333	IL7R+ CD4+ T
TM508__C10	-2.15704	-0.637122	IL7R+ CD4+ T
TM508__D1	-0.573056	1.10672	GD T
TM508__A5	1.11308	3.2739	GD T
TM508__E22	-0.829753	-1.27417	IL7R+ CD4+ T
TM508__E8	-2.98609	-0.550744	IL7R+ CD4+ T
TM508__B12	1.354	4.50929	NK
TM508__F10	-2.14916	-0.752133	IL7R+ CD4+ T
TM508__A1	-3.73832	1.21695	CD8+ T
TM508__C17	-2.46408	3.36396	GD T
TM508__C2	-3.67681	2.00425	CD8+ T
TM508__E12	-1.52339	-2.00732	IL7R+ CD4+ T
TM508__F12	-4.73022	0.392061	IL7R+ CD4+ T
TM508__D21	2.8088	-4.26093	Naive T
TM508__B15	0.683269	2.99677	GD T
TM508__C22	-2.13669	-4.7424	Treg
TM508__C13	-1.20033	-0.901427	IL7R+ CD4+ T
TM508__E3	-3.55745	-0.351199	IL7R+ CD4+ T
TM508__D14	-3.0228	-0.714184	IL7R+ CD4+ T
TM508__F4	-0.34301	2.27627	GD T
TM508__B18	-3.34283	-0.938568	CD8+ T
TM508__C1	-2.11971	-1.55752	IL7R+ CD4+ T
TM508__G13	-2.32065	-0.519151	IL7R+ CD4+ T
TM508__G14	-1.99845	3.40291	GD T
TM508__D17	-2.89096	-0.804331	IL7R+ CD4+ T
TM508__E6	-2.89262	0.590838	CD8+ T
TM508__A11	-3.87861	0.142545	CD8+ T
TM508__F20	0.44363	2.82605	GD T
TM508__B6	-3.79332	0.418416	CD8+ T
TM508__A10	-1.57767	3.23194	GD T
TM508__A8	1.08622	3.00635	GD T
TM508__D9	-3.00192	-0.703284	IL7R+ CD4+ T
TM508__E18	0.943344	3.29393	GD T
TM508__F19	-2.732	-0.932902	IL7R+ CD4+ T
TM589__P18	-0.720788	1.97853	GD T
TM589__O17	-2.02557	4.1793	GD T
TM589__J4	-0.141301	-2.90033	IL7R+ CD4+ T
TM589__A4	-2.64433	1.38239	CD8+ T
TM590__P4	2.16364	-3.31844	Naive T
TM590__C1	-2.32993	4.38885	GD T
TM600__N12	-0.343426	-2.96299	IL7R+ CD4+ T
TM601__H11	0.527482	-3.33911	IL7R+ CD4+ T
TM601__B3	0.21116	-1.38804	IL7R+ CD4+ T
TM601__K7	0.639733	-2.80625	IL7R+ CD4+ T
TM601__A14	-1.16625	-1.71378	IL7R+ CD4+ T
TM604__P12	-1.217	-0.76836	IL7R+ CD4+ T
TM604__O10	-1.94222	-4.51803	Treg
TM604__O5	-0.130217	3.64518	GD T
TM604__P15	-2.25889	-2.52542	IL7R+ CD4+ T
TM604__B23	0.114404	-2.10924	IL7R+ CD4+ T
TM604__D2	-0.895832	-0.895053	IL7R+ CD4+ T
TM604__J9	0.57132	-0.830944	IL7R+ CD4+ T
TM604__L1	-3.15945	-2.27273	ISG+ CD4+ T
TM604__I8	-2.48704	2.1073	CD8+ T
TM604__M10	-2.07627	3.67566	GD T
TM604__B13	-2.69697	1.56926	CD8+ T
TM604__A12	-1.13141	-2.55318	IL7R+ CD4+ T
TM604__F5	-0.719284	-0.77006	IL7R+ CD4+ T
TM604__C18	-3.68162	-2.39589	ISG+ CD4+ T
TM604__A23	-3.43731	-2.25523	ISG+ CD4+ T
TM604__I15	0.098923	-1.29479	IL7R+ CD4+ T
TM604__L7	-1.35556	-1.47634	IL7R+ CD4+ T
TM604__I5	0.51137	-1.27517	IL7R+ CD4+ T
TM604__G12	-4.58033	1.288	CD8+ T
TM604__G6	-0.280684	-1.09811	IL7R+ CD4+ T
TM604__M11	-0.320593	-1.85207	IL7R+ CD4+ T
TM604__O12	-1.89607	0.976537	CD8+ T
TM604__F21	0.029392	-1.73244	IL7R+ CD4+ T
TM604__F15	-1.64475	-1.45808	IL7R+ CD4+ T
TM604__D15	-0.635093	-1.01911	IL7R+ CD4+ T
TM604__P2	-1.63407	-4.59824	Treg
TM604__K1	-1.08215	-0.46714	IL7R+ CD4+ T
TM604__C10	-1.72222	-0.532254	IL7R+ CD4+ T
TM604__N6	-3.44547	0.289805	CD8+ T
TM604__O9	-0.183644	-1.46002	IL7R+ CD4+ T
TM604__G2	-1.97589	-1.07499	IL7R+ CD4+ T
TM604__A15	-3.21283	1.00386	CD8+ T
TM604__P21	-0.927051	-0.968363	IL7R+ CD4+ T
TM604__I23	-1.88047	-4.67557	Treg
TM604__D18	-1.78243	-0.287168	IL7R+ CD4+ T
TM604__H14	-1.62952	-2.61874	IL7R+ CD4+ T
TM604__E22	-0.784218	-2.54252	IL7R+ CD4+ T
TM604__E8	-1.89353	-1.37962	IL7R+ CD4+ T
TM604__K5	-2.23882	0.110873	IL7R+ CD4+ T
TM604__F13	-0.588096	2.80919	GD T
TM604__E10	-3.67213	-2.45415	ISG+ CD4+ T
TM604__I11	0.128236	-0.873179	IL7R+ CD4+ T
TM604__D5	-0.0802074	-1.20592	IL7R+ CD4+ T
TM604__O4	-2.51204	-2.40802	ISG+ CD4+ T
TM604__C9	-2.11838	0.582582	CD8+ T
TM604__F10	-0.393892	-1.26216	IL7R+ CD4+ T
TM604__J2	-1.16277	0.649683	CD8+ T
TM604__H15	0.00237893	-2.21107	IL7R+ CD4+ T
TM604__N18	-2.25539	0.138107	CD8+ T
TM604__A17	-3.57903	-2.69468	ISG+ CD4+ T
TM604__N9	-0.327254	-1.63385	IL7R+ CD4+ T
TM604__F23	0.638428	3.02278	GD T
TM604__C20	-3.38048	2.8608	CD8+ T
TM604__C12	-0.581719	-0.834425	IL7R+ CD4+ T
TM604__H3	-2.05509	0.22749	CD8+ T
TM604__L19	-1.06906	-2.06443	IL7R+ CD4+ T
TM604__N4	-5.2087	2.04662	CD8+ T
TM604__C2	-0.631789	-0.885479	IL7R+ CD4+ T
TM604__F1	-1.22648	-1.84551	IL7R+ CD4+ T
TM604__I18	-1.86926	-0.0622472	IL7R+ CD4+ T
TM604__N3	-0.736807	-0.310722	IL7R+ CD4+ T
TM604__O22	-3.7899	-1.88307	ISG+ CD4+ T
TM604__N2	-2.28807	4.26626	GD T
TM604__E12	-1.21006	-3.59967	Treg
TM604__B1	-1.70328	-1.1306	IL7R+ CD4+ T
TM604__E15	-2.76493	2.24654	CD8+ T
TM604__B15	-2.75506	-0.127316	CD8+ T
TM604__J7	-1.94855	-4.7056	Treg
TM604__N16	0.120761	-2.00514	IL7R+ CD4+ T
TM604__O3	-2.22378	-0.189907	IL7R+ CD4+ T
TM604__M4	-1.18862	-1.73697	IL7R+ CD4+ T
TM604__A13	0.0284009	-1.25936	IL7R+ CD4+ T
TM604__P20	-0.472713	3.97412	GD T
TM604__L21	0.299713	-1.10998	IL7R+ CD4+ T
TM604__D23	-3.89859	-1.74411	ISG+ CD4+ T
TM604__F9	-2.64296	1.12338	CD8+ T
TM604__G17	-2.80906	1.69569	CD8+ T
TM604__K14	-0.0505164	-0.331321	IL7R+ CD4+ T
TM604__L10	-1.59341	-0.142533	IL7R+ CD4+ T
TM604__M19	-2.93744	-2.30184	ISG+ CD4+ T
TM604__F7	0.479307	-1.37476	IL7R+ CD4+ T
TM604__C3	-2.32466	-4.86892	Treg
TM604__B14	-1.10056	-0.710876	IL7R+ CD4+ T
TM604__O19	-0.621248	-0.688614	IL7R+ CD4+ T
TM604__F4	-3.20688	-2.27842	ISG+ CD4+ T
TM604__B18	-2.89901	-1.69996	IL7R+ CD4+ T
TM604__G10	-1.27739	1.36868	GD T
TM604__C1	-0.547678	2.03751	GD T
TM604__G13	-0.998617	-1.0066	IL7R+ CD4+ T
TM604__H13	-1.39306	-2.05524	IL7R+ CD4+ T
TM604__N20	-1.32171	0.287967	IL7R+ CD4+ T
TM604__F6	-0.670101	3.73429	GD T
TM604__B3	-0.639936	-1.30595	IL7R+ CD4+ T
TM604__K18	-0.981187	-0.329417	IL7R+ CD4+ T
TM604__G8	-2.1419	-2.19652	IL7R+ CD4+ T
TM604__M1	-2.47282	3.63094	GD T
TM604__L8	-1.79102	-4.45646	Treg
TM604__E9	-2.563	-1.12782	IL7R+ CD4+ T
TM604__L23	-0.294997	-1.32832	IL7R+ CD4+ T
TM604__J5	-0.148823	-2.47654	IL7R+ CD4+ T
TM604__B16	-3.84346	2.42503	CD8+ T
TM604__E2	-2.42192	4.27242	GD T
TM604__I10	-0.685742	-2.00183	IL7R+ CD4+ T
TM604__E6	0.0269885	-2.40327	IL7R+ CD4+ T
TM604__A11	-0.550113	-0.935102	IL7R+ CD4+ T
TM604__K13	-1.12449	-1.5041	IL7R+ CD4+ T
TM604__E1	-3.58919	0.0849886	CD8+ T
TM604__O23	-0.348913	0.9204	IL7R+ CD4+ T
TM604__J16	-2.71734	1.30438	IL7R+ CD4+ T
TM604__O6	-2.02702	4.17624	GD T
TM604__J4	-2.25527	2.7679	GD T
TM604__B6	-2.73408	-2.24027	ISG+ CD4+ T
TM604__G18	-0.728186	-0.595518	IL7R+ CD4+ T
TM604__K19	0.340016	-1.35422	IL7R+ CD4+ T
TM604__E4	-1.36501	-1.3429	IL7R+ CD4+ T
TM604__F3	-0.390696	-0.504769	IL7R+ CD4+ T
TM604__G20	-1.12329	-2.25346	IL7R+ CD4+ T
TM604__L9	-3.4939	1.36219	CD8+ T
TM604__K7	-0.735001	-1.92775	IL7R+ CD4+ T
TM604__I6	-0.310049	-0.208665	IL7R+ CD4+ T
TM604__C15	0.392442	-1.55788	IL7R+ CD4+ T
TM604__E11	-2.69694	0.73915	IL7R+ CD4+ T
TM604__N1	-1.57423	-2.34898	IL7R+ CD4+ T
TM604__C4	-3.46322	-2.53117	ISG+ CD4+ T
TM604__L3	-0.30158	-1.33173	IL7R+ CD4+ T
TM604__K16	0.0802033	-0.184541	IL7R+ CD4+ T
TM604__M23	-0.537945	-0.815699	IL7R+ CD4+ T
TM604__I22	-0.11535	-0.97302	IL7R+ CD4+ T
TM604__G11	-0.682184	-2.33447	IL7R+ CD4+ T
TM604__B8	-1.8666	-4.6037	Treg
TM604__D16	-2.06461	-4.62525	Treg
TM604__D9	-1.94354	0.821898	CD8+ T
TM604__E19	-1.6193	-1.18537	IL7R+ CD4+ T
TM604__K10	-0.792185	-0.927845	IL7R+ CD4+ T
TM604__H8	-1.19101	2.17513	GD T
TM604__G19	-0.605958	-1.4668	IL7R+ CD4+ T
TM604__F2	0.677098	3.70137	GD T
TM604__C5	-0.147785	-1.15281	IL7R+ CD4+ T
TM604__H17	-1.84067	-1.09106	IL7R+ CD4+ T
TM605__P12	-0.75306	-0.0194024	IL7R+ CD4+ T
TM605__P10	-1.97481	-4.10632	Treg
TM605__I13	-0.117189	-1.43585	IL7R+ CD4+ T
TM605__P15	-2.1699	-2.72129	ISG+ CD4+ T
TM605__K23	-2.06097	0.572956	CD8+ T
TM605__O14	-4.2276	0.0799516	CD8+ T
TM605__D2	-0.873323	-1.91741	IL7R+ CD4+ T
TM605__O11	-0.99108	-1.49376	IL7R+ CD4+ T
TM605__J9	-1.00522	-1.43617	IL7R+ CD4+ T
TM605__D6	0.23443	-0.443946	IL7R+ CD4+ T
TM605__O13	-1.88895	3.34521	GD T
TM605__J12	-1.59786	1.02601	CD8+ T
TM605__C23	-1.06639	-1.84268	IL7R+ CD4+ T
TM605__J10	-2.32497	-4.90059	Treg
TM605__A23	-0.382027	-1.96115	IL7R+ CD4+ T
TM605__I15	-0.318942	-0.736335	IL7R+ CD4+ T
TM605__G3	-1.82212	-1.42746	IL7R+ CD4+ T
TM605__B5	-3.58498	-2.00404	ISG+ CD4+ T
TM605__C16	-0.00745703	-0.424824	IL7R+ CD4+ T
TM605__L7	-2.29604	3.50271	GD T
TM605__I5	-0.0257354	-1.37557	IL7R+ CD4+ T
TM605__M14	-3.10709	1.51186	CD8+ T
TM605__D11	0.156001	-1.38861	IL7R+ CD4+ T
TM605__L2	-3.23539	-2.54005	ISG+ CD4+ T
TM605__G22	-3.91021	1.43573	CD8+ T
TM605__L4	-1.87295	-2.23984	IL7R+ CD4+ T
TM605__N10	-0.493742	-0.41483	IL7R+ CD4+ T
TM605__I14	-2.27972	-1.15983	IL7R+ CD4+ T
TM605__A19	-2.3046	-0.884624	IL7R+ CD4+ T
TM605__N13	-1.78591	-4.14004	Treg
TM605__O7	-3.08778	-2.53591	ISG+ CD4+ T
TM605__E22	-0.538665	-1.29647	IL7R+ CD4+ T
TM605__E8	0.225749	-0.67509	IL7R+ CD4+ T
TM605__K5	-0.798002	-0.672606	IL7R+ CD4+ T
TM605__F13	0.44475	-0.796023	IL7R+ CD4+ T
TM605__D12	-1.45907	-1.68557	IL7R+ CD4+ T
TM605__E10	-2.97117	-2.40303	ISG+ CD4+ T
TM605__L22	-1.46645	-1.38636	IL7R+ CD4+ T
TM605__M17	-2.35987	3.18666	GD T
TM605__I1	0.013303	-2.69012	IL7R+ CD4+ T
TM605__O4	-1.44567	0.896519	CD8+ T
TM605__B12	-3.52142	1.01069	CD8+ T
TM605__P4	-1.24621	-1.41842	IL7R+ CD4+ T
TM605__M7	0.297281	-1.0064	IL7R+ CD4+ T
TM605__H4	-2.06438	-1.65066	IL7R+ CD4+ T
TM605__H11	-1.60507	-2.37627	IL7R+ CD4+ T
TM605__O2	-3.19239	-2.19711	ISG+ CD4+ T
TM605__K6	-0.0253678	-0.317731	IL7R+ CD4+ T
TM605__C20	-0.266959	-2.19667	IL7R+ CD4+ T
TM605__C17	-0.0461807	-1.52491	IL7R+ CD4+ T
TM605__N4	-2.05995	3.52527	GD T
TM605__F11	-0.437351	0.303257	IL7R+ CD4+ T
TM605__O22	-2.59988	3.09938	GD T
TM605__L14	-2.47155	1.09879	CD8+ T
TM605__P11	-1.33889	-2.11933	IL7R+ CD4+ T
TM605__E15	-0.890169	-0.836994	IL7R+ CD4+ T
TM605__F12	2.34882	-4.09893	Naive T
TM605__E16	-0.56426	-2.17897	IL7R+ CD4+ T
TM605__D21	-1.42182	-2.34418	IL7R+ CD4+ T
TM605__J18	-3.31524	-0.0170956	ISG+ CD4+ T
TM605__H1	-2.78606	-2.30567	ISG+ CD4+ T
TM605__I19	-1.40035	0.319471	IL7R+ CD4+ T
TM605__P20	-1.889	-4.76562	Treg
TM605__A3	-1.71859	-4.51683	Treg
TM605__D23	-1.78098	-1.96595	IL7R+ CD4+ T
TM605__C14	-0.830046	-1.74449	IL7R+ CD4+ T
TM605__L17	-1.60938	4.19126	IL7R+ CD4+ T
TM605__E3	-2.73578	-2.64651	ISG+ CD4+ T
TM605__M9	-2.04922	-1.88253	IL7R+ CD4+ T
TM605__L18	-2.5292	3.96572	GD T
TM605__O8	-2.2359	-4.41423	Treg
TM605__B14	-0.626678	0.459883	IL7R+ CD4+ T
TM605__N19	-0.763011	-1.42808	IL7R+ CD4+ T
TM605__N12	-1.69702	-1.35507	IL7R+ CD4+ T
TM605__M8	-1.23842	-1.60358	IL7R+ CD4+ T
TM605__C1	-2.03245	-4.26457	Treg
TM605__G13	0.788265	3.14111	GD T
TM605__H13	-1.05779	-2.10134	IL7R+ CD4+ T
TM605__B3	-4.17568	1.02836	CD8+ T
TM605__O1	-0.723829	-0.543088	IL7R+ CD4+ T
TM605__E9	0.273225	-0.530514	IL7R+ CD4+ T
TM605__F16	0.493532	-0.779335	IL7R+ CD4+ T
TM605__L23	-1.7878	-1.05266	IL7R+ CD4+ T
TM605__J5	-0.450264	-2.28721	IL7R+ CD4+ T
TM605__I16	-2.59348	1.70289	CD8+ T
TM605__M5	-0.615222	-0.612417	IL7R+ CD4+ T
TM605__M3	0.26746	-1.24477	IL7R+ CD4+ T
TM605__K13	-3.41247	-2.48386	ISG+ CD4+ T
TM605__O23	-2.14794	3.01185	GD T
TM605__H7	-0.329054	-0.850695	IL7R+ CD4+ T
TM605__F3	-0.0520492	-1.15747	IL7R+ CD4+ T
TM605__L11	-1.2904	-1.28897	IL7R+ CD4+ T
TM605__G20	-2.53866	-0.0174671	CD8+ T
TM605__H2	-0.426267	-0.597312	IL7R+ CD4+ T
TM605__L16	-1.59955	0.859595	CD8+ T
TM605__E21	-3.06481	-2.32602	ISG+ CD4+ T
TM605__C15	-2.65611	3.99756	GD T
TM605__N17	-0.765321	-1.9055	IL7R+ CD4+ T
TM605__H19	0.136184	-0.331979	IL7R+ CD4+ T
TM605__L3	-0.410045	-1.28114	IL7R+ CD4+ T
TM605__N22	-0.817832	-1.02553	IL7R+ CD4+ T
TM605__I22	-1.53595	-0.222787	IL7R+ CD4+ T
TM605__P6	-1.83568	-4.57971	Treg
TM605__K10	-4.51332	0.961869	CD8+ T
TM605__J17	-2.63268	3.62261	GD T
TM605__J8	-1.79856	-1.32656	IL7R+ CD4+ T
TM605__F2	-1.42239	-2.47615	IL7R+ CD4+ T
TM605__J15	-0.293766	0.0557818	IL7R+ CD4+ T
TM605__P9	-2.24272	-0.95892	IL7R+ CD4+ T
TM605__E18	-0.825261	-0.460148	IL7R+ CD4+ T
TM605__F19	-0.418839	-1.38086	IL7R+ CD4+ T
TM607__O10	0.949079	-2.33542	Naive T
TM607__I8	-0.558192	2.37564	GD T
TM607__I15	-1.65473	1.5342	CD8+ T
TM607__A15	-0.341695	0.453747	IL7R+ CD4+ T
TM607__O7	-3.15479	1.62759	CD8+ T
TM607__E8	0.22146	-3.02417	IL7R+ CD4+ T
TM607__E10	-1.23007	0.370845	IL7R+ CD4+ T
TM607__K6	-2.81024	0.936476	IL7R+ CD4+ T
TM607__O16	-0.0323763	-0.0843319	IL7R+ CD4+ T
TM607__H3	0.902017	3.01192	GD T
TM607__A1	-0.628176	-0.791803	IL7R+ CD4+ T
TM607__F11	-1.01147	0.252031	Naive T
TM607__P3	-0.873289	2.41882	GD T
TM607__F12	0.314713	3.08286	GD T
TM607__E16	-0.586944	2.66819	CD8+ T
TM607__L12	-1.31588	0.432437	Naive T
TM607__E13	-2.67969	0.9928	CD8+ T
TM607__P20	-0.654274	-1.82287	IL7R+ CD4+ T
TM607__C14	0.0732193	3.42024	IL7R+ CD4+ T
TM607__F7	-2.78444	1.88816	CD8+ T
TM607__M8	0.490744	-2.95733	IL7R+ CD4+ T
TM607__M1	-1.21966	0.409393	CD8+ T
TM607__I16	-0.618184	1.99824	GD T
TM607__O6	-1.18096	0.476564	IL7R+ CD4+ T
TM607__H2	-2.26068	1.64771	CD8+ T
TM607__L9	-1.84578	0.231894	CD8+ T
TM607__M2	-1.43614	-1.21211	IL7R+ CD4+ T
TM607__E11	-1.95743	-1.34799	IL7R+ CD4+ T
TM607__K4	-1.13513	0.0486348	CD8+ T
TM607__K9	-3.2606	0.758605	CD8+ T
TM607__I22	0.92797	-1.95848	IL7R+ CD4+ T
TM607__G11	0.948224	2.90829	GD T
TM607__G19	-1.26067	-2.46788	IL7R+ CD4+ T
TM607__B21	0.749758	3.288	GD T
TM608__I12	-0.820652	-1.82166	IL7R+ CD4+ T
TM608__O14	0.816237	3.12714	GD T
TM608__L1	-0.509482	2.04863	GD T
TM608__O13	-1.37315	-1.38617	IL7R+ CD4+ T
TM608__D19	-1.95468	0.791459	CD8+ T
TM608__I4	-1.37738	1.38499	GD T
TM608__G5	1.49016	-2.88289	Naive T
TM608__M15	-2.62274	1.37505	IL7R+ CD4+ T
TM608__G12	-2.65887	1.74242	CD8+ T
TM608__P23	-2.23852	2.22054	CD8+ T
TM608__O12	-0.988486	-1.65999	IL7R+ CD4+ T
TM608__N13	-2.33902	1.11699	CD8+ T
TM608__M17	-0.196902	-2.02192	IL7R+ CD4+ T
TM608__I1	-2.56143	2.25894	CD8+ T
TM608__B12	0.68712	-2.3877	IL7R+ CD4+ T
TM608__P4	-1.3712	-0.866719	IL7R+ CD4+ T
TM608__H4	-1.08577	-1.39633	IL7R+ CD4+ T
TM608__O2	-3.94134	1.28711	CD8+ T
TM608__H22	-3.93364	-0.00864463	CD8+ T
TM608__N9	-2.14525	1.28456	CD8+ T
TM608__D10	-1.04931	0.779333	CD8+ T
TM608__P17	-0.0635142	-2.26985	IL7R+ CD4+ T
TM608__P3	-0.681272	0.562426	GD T
TM608__E12	-0.404405	-1.54448	IL7R+ CD4+ T
TM608__J21	0.50381	-1.97988	IL7R+ CD4+ T
TM608__O3	-0.680726	-1.3785	IL7R+ CD4+ T
TM608__M4	-1.23149	0.539117	Naive T
TM608__G17	-1.30148	1.953	GD T
TM608__M9	-2.04404	1.64562	CD8+ T
TM608__M8	-3.79002	1.58331	CD8+ T
TM608__L13	-0.98071	1.91527	GD T
TM608__C1	-1.92564	2.6388	GD T
TM608__O17	0.856258	-1.83436	IL7R+ CD4+ T
TM608__G8	-2.92603	0.797898	CD8+ T
TM608__L23	0.782723	2.94498	GD T
TM608__D20	-2.26542	1.71767	CD8+ T
TM608__D17	-0.373444	4.10116	GD T
TM608__F17	0.764099	2.86191	GD T
TM608__N11	-3.46478	0.944135	CD8+ T
TM608__J6	3.172	1.50784	GD T
TM608__K15	-1.67217	0.684467	CD8+ T
TM608__M6	-1.05405	0.0436103	IL7R+ CD4+ T
TM608__E19	-1.75999	-2.45093	ISG+ CD4+ T
TM608__F2	-2.45488	0.382097	IL7R+ CD4+ T
TM608__E18	-2.8698	1.79603	CD8+ T
TM608__F19	-0.535192	-1.73481	IL7R+ CD4+ T
TM610__H18	-4.2671	1.05369	CD8+ T
TM610__P12	-2.82357	3.91436	GD T
TM610__O10	-3.44333	2.14264	CD8+ T
TM610__L20	-4.37233	2.65872	CD8+ T
TM610__P10	-3.0301	3.31334	GD T
TM610__I13	-3.26275	3.68898	GD T
TM610__P14	-3.58123	2.42716	CD8+ T
TM610__O5	-2.41128	3.4857	GD T
TM610__B9	-1.5661	-3.23054	IL7R+ CD4+ T
TM610__H5	-3.23824	3.39928	CD8+ T
TM610__B23	0.701545	3.17911	GD T
TM610__G4	-5.02362	2.24309	CD8+ T
TM610__O14	-3.63793	-0.147835	IL7R+ CD4+ T
TM610__D2	-2.54229	0.474974	CD8+ T
TM610__F8	0.491714	4.07874	GD T
TM610__M22	0.399677	3.65467	GD T
TM610__O11	-2.10468	4.36886	GD T
TM610__B17	2.40226	-3.67717	Naive T
TM610__L1	-2.48102	-0.696131	IL7R+ CD4+ T
TM610__D6	-1.76339	-1.67689	IL7R+ CD4+ T
TM610__N8	-3.19719	3.86464	GD T
TM610__I8	-2.10351	4.17257	GD T
TM610__J12	-2.21163	4.24754	GD T
TM610__M10	-4.33218	1.58949	CD8+ T
TM610__D19	-2.23455	-4.77555	Treg
TM610__P8	-4.61151	1.02425	CD8+ T
TM610__A12	-4.2301	-0.430375	CD8+ T
TM610__I4	-2.78778	-1.11168	IL7R+ CD4+ T
TM610__J10	-3.3082	-1.09348	CD8+ T
TM610__F14	-4.93166	1.87888	CD8+ T
TM610__F5	-2.84739	2.51502	CD8+ T
TM610__C18	-4.89777	2.65599	CD8+ T
TM610__I15	-4.14272	2.34689	CD8+ T
TM610__G3	-1.83962	-2.12804	IL7R+ CD4+ T
TM610__A2	-4.75714	1.6669	CD8+ T
TM610__K22	-5.06427	2.51212	CD8+ T
TM610__B10	-3.51785	3.25315	GD T
TM610__B5	-2.04464	4.19578	GD T
TM610__N23	-0.463039	2.32808	GD T
TM610__C16	-3.22288	2.35377	CD8+ T
TM610__G12	0.754522	3.36098	GD T
TM610__G7	-2.17762	-4.27643	Treg
TM610__D4	0.466369	4.12542	GD T
TM610__M14	-3.96952	-0.637028	CD8+ T
TM610__L5	-3.24941	2.18724	CD8+ T
TM610__D11	-3.71956	1.96014	CD8+ T
TM610__G6	-4.41679	2.7766	CD8+ T
TM610__M11	-4.42171	0.878228	CD8+ T
TM610__O12	-4.91035	1.24177	CD8+ T
TM610__F21	-1.89063	-1.3654	IL7R+ CD4+ T
TM610__D15	-4.02612	1.8477	CD8+ T
TM610__P2	-3.89202	2.00851	CD8+ T
TM610__G22	-4.08328	2.4822	CD8+ T
TM610__J19	-2.73065	3.33065	IL7R+ CD4+ T
TM610__N6	-3.32987	2.05262	CD8+ T
TM610__H12	-3.11732	-0.895511	IL7R+ CD4+ T
TM610__I14	-1.32364	3.97584	GD T
TM610__C8	-4.99545	2.38478	CD8+ T
TM610__G9	-3.51042	1.78784	CD8+ T
TM610__P21	-3.05468	3.84891	GD T
TM610__O7	-1.42519	2.68298	GD T
TM610__H14	-5.04871	2.23704	CD8+ T
TM610__J1	-4.08846	1.59121	CD8+ T
TM610__K8	-1.49356	2.77808	GD T
TM610__M20	-4.22437	0.811756	CD8+ T
TM610__K5	-1.39795	2.71838	GD T
TM610__J11	-0.776174	3.4942	GD T
TM610__D12	0.468832	-2.81867	IL7R+ CD4+ T
TM610__E10	-4.57422	2.43814	CD8+ T
TM610__L22	-3.35715	3.2792	GD T
TM610__I11	-3.26221	2.81104	GD T
TM610__M17	-3.05163	-1.51075	CD8+ T
TM610__B12	-2.27252	4.22191	GD T
TM610__O21	-1.85765	-4.4328	Treg
TM610__J2	-4.68089	1.99448	CD8+ T
TM610__P18	-0.979267	2.3062	IL7R+ CD4+ T
TM610__N18	-0.539497	-2.92736	IL7R+ CD4+ T
TM610__H11	-4.22042	0.941081	CD8+ T
TM610__M21	-3.30156	3.69175	CD8+ T
TM610__N9	-4.55796	2.8204	CD8+ T
TM610__B2	-4.71601	1.48253	CD8+ T
TM610__D10	-5.18087	2.22312	CD8+ T
TM610__C12	-4.18062	2.24688	CD8+ T
TM610__H3	-4.69557	2.40626	CD8+ T
TM610__H21	-4.33549	1.31967	IL7R+ CD4+ T
TM610__F18	-3.80033	3.17124	CD8+ T
TM610__C17	-4.65473	1.46056	CD8+ T
TM610__C2	-2.89684	0.544425	CD8+ T
TM610__F11	0.652009	3.92488	GD T
TM610__P3	-2.31268	3.69359	GD T
TM610__O22	-1.81328	-4.48846	Treg
TM610__L14	-4.84453	1.62588	CD8+ T
TM610__P11	-2.02076	4.17318	GD T
TM610__E16	-4.51523	0.696454	CD8+ T
TM610__L12	-4.06297	3.28112	CD8+ T
TM610__C6	-4.62646	0.975141	CD8+ T
TM610__B15	-3.15245	2.15798	CD8+ T
TM610__C22	-2.88033	0.687758	IL7R+ CD4+ T
TM610__J18	-1.81924	-0.599398	IL7R+ CD4+ T
TM610__C11	-5.20347	2.26387	CD8+ T
TM610__H1	-4.6806	2.04047	CD8+ T
TM610__N16	0.399204	4.00969	GD T
TM610__O3	-2.4497	3.80902	GD T
TM610__I20	0.232471	4.0071	GD T
TM610__I17	-2.26723	4.40369	GD T
TM610__L21	-4.52927	1.64053	CD8+ T
TM610__J13	-1.30146	-3.92769	Treg
TM610__P7	-4.73369	2.08307	CD8+ T
TM610__F9	-2.63499	3.19084	GD T
TM610__G17	-0.60904	-3.13096	IL7R+ CD4+ T
TM610__D3	-1.14483	-2.38901	IL7R+ CD4+ T
TM610__I21	-4.20572	1.53375	CD8+ T
TM610__L10	-2.72237	3.5824	GD T
TM610__M9	-4.13895	2.08959	CD8+ T
TM610__B19	-1.2482	2.73608	CD8+ T
TM610__F7	-4.16253	1.2196	CD8+ T
TM610__I9	-2.52811	-0.408878	IL7R+ CD4+ T
TM610__M16	-0.216838	3.80861	GD T
TM610__C3	-2.28332	4.3645	GD T
TM610__M18	-5.05256	2.2706	CD8+ T
TM610__O8	-2.57567	-1.0178	IL7R+ CD4+ T
TM610__E14	-3.12404	1.5302	CD8+ T
TM610__B11	-4.42144	1.89623	CD8+ T
TM610__O18	-3.34482	3.84629	GD T
TM610__B14	-4.88519	2.78224	CD8+ T
TM610__N19	-2.95011	1.99399	CD8+ T
TM610__B18	-2.31318	4.02677	GD T
TM610__L13	-4.45756	2.02256	CD8+ T
TM610__G10	-5.06462	2.36082	CD8+ T
TM610__C1	-2.8059	3.96752	GD T
TM610__J22	-2.90211	-1.64502	CD8+ T
TM610__G13	-3.20067	3.03093	GD T
TM610__N20	-2.52024	4.14823	GD T
TM610__F6	-4.65897	0.460823	CD8+ T
TM610__G21	-3.63101	1.88877	CD8+ T
TM610__B3	-4.15756	1.22907	CD8+ T
TM610__O17	-2.29174	-3.92845	Treg
TM610__G8	-2.01576	3.41025	GD T
TM610__M1	-2.85357	3.41796	GD T
TM610__A20	-2.23086	4.4895	GD T
TM610__E9	-1.9621	-3.65568	Treg
TM610__B16	-3.45828	1.93718	CD8+ T
TM610__I16	0.789185	4.20285	NK
TM610__D20	-5.31711	1.94996	CD8+ T
TM610__M3	-4.73829	3.024	CD8+ T
TM610__A11	-4.66812	1.76519	CD8+ T
TM610__J6	-1.67258	0.0076986	IL7R+ CD4+ T
TM610__N14	-2.45526	4.41283	GD T
TM610__E20	-1.36571	-3.8024	Treg
TM610__H10	-3.84962	2.29369	CD8+ T
TM610__O6	-4.04244	1.17102	CD8+ T
TM610__B6	-4.55417	1.93134	CD8+ T
TM610__K19	-2.59124	1.19305	IL7R+ CD4+ T
TM610__K20	-2.34538	-4.07983	Treg
TM610__E4	-0.441382	-3.21015	IL7R+ CD4+ T
TM610__K2	-4.03167	2.49272	CD8+ T
TM610__G20	1.36432	4.46348	NK
TM610__L9	-2.45978	4.22633	GD T
TM610__K7	-4.40272	1.51037	CD8+ T
TM610__C15	-4.0352	-1.03497	ISG+ CD4+ T
TM610__M2	-4.41173	2.35648	CD8+ T
TM610__E11	-2.66414	-0.310103	IL7R+ CD4+ T
TM610__M6	-5.09625	2.37151	CD8+ T
TM610__I7	-1.79639	-0.621977	IL7R+ CD4+ T
TM610__D13	-2.70571	4.20846	GD T
TM610__A9	-3.56809	1.67749	CD8+ T
TM610__N1	0.263667	4.08916	GD T
TM610__N15	-4.45998	1.27353	CD8+ T
TM610__H6	-3.55978	2.24496	CD8+ T
TM610__A8	-4.09618	2.84076	CD8+ T
TM610__N22	-2.1761	4.17883	GD T
TM610__K9	-1.9024	-1.72554	IL7R+ CD4+ T
TM610__G11	-4.01334	2.04693	CD8+ T
TM610__P6	-4.70438	2.43969	CD8+ T
TM610__D16	-4.96388	2.22998	CD8+ T
TM610__D9	-3.83331	1.51952	CD8+ T
TM610__J17	-5.11004	1.62302	CD8+ T
TM610__G19	-4.76077	2.59206	CD8+ T
TM610__A22	-2.63342	-1.86082	IL7R+ CD4+ T
TM610__C5	-1.7156	4.09023	IL7R+ CD4+ T
TM610__P9	-0.41915	-3.01952	IL7R+ CD4+ T
TM610__N5	0.492086	-2.25124	IL7R+ CD4+ T
TM610__F19	0.504606	3.34083	GD T
TM610__H17	-3.50361	2.00177	CD8+ T
TM610__D7	-0.045871	-2.33722	IL7R+ CD4+ T
TM612__H18	-3.53506	2.07435	CD8+ T
TM612__P12	0.630234	3.3898	GD T
TM612__O10	-4.01253	2.31344	CD8+ T
TM612__P10	-3.53377	2.80592	CD8+ T
TM612__P14	-4.33688	0.989045	CD8+ T
TM612__B9	-3.77082	2.36048	CD8+ T
TM612__H5	-0.757206	-3.0019	IL7R+ CD4+ T
TM612__O14	-3.28342	2.24539	CD8+ T
TM612__D2	-2.53204	3.74169	GD T
TM612__P1	-0.925644	-2.01179	IL7R+ CD4+ T
TM612__O11	-3.07204	3.73748	GD T
TM612__J9	-3.90807	1.81176	CD8+ T
TM612__L1	-4.62967	1.91343	CD8+ T
TM612__D6	-2.53371	1.66247	CD8+ T
TM612__M12	-4.25106	2.24579	CD8+ T
TM612__O13	-1.89165	2.49376	CD8+ T
TM612__J12	-4.15703	2.74185	CD8+ T
TM612__L15	-3.19347	3.92286	GD T
TM612__G3	-4.71784	0.950479	CD8+ T
TM612__A2	-2.81016	-1.39072	IL7R+ CD4+ T
TM612__D4	-4.5575	2.73785	CD8+ T
TM612__M14	-4.68475	1.93317	CD8+ T
TM612__P22	-4.05752	1.9419	CD8+ T
TM612__L2	0.362898	4.08672	GD T
TM612__F15	-2.44116	-1.1899	IL7R+ CD4+ T
TM612__P2	-2.51133	-4.65995	Treg
TM612__J19	-2.95751	3.59633	GD T
TM612__N10	-4.4498	1.4543	CD8+ T
TM612__D1	-2.79433	0.572681	IL7R+ CD4+ T
TM612__N6	-1.27272	-2.12683	IL7R+ CD4+ T
TM612__O9	-4.03089	2.39517	CD8+ T
TM612__H12	-4.5612	1.94399	CD8+ T
TM612__C8	-4.96711	1.92437	CD8+ T
TM612__A15	-2.46432	3.86942	GD T
TM612__N13	-2.3083	3.92972	GD T
TM612__O7	-3.04438	3.15635	GD T
TM612__D18	0.368703	3.97105	GD T
TM612__H14	-2.84838	3.14718	GD T
TM612__E22	-3.62929	1.77201	CD8+ T
TM612__E8	-2.72045	-1.37474	IL7R+ CD4+ T
TM612__M20	0.878824	3.18033	GD T
TM612__K5	-1.99604	4.23822	GD T
TM612__F13	-4.13986	-0.981661	CD8+ T
TM612__E10	-5.21401	1.93873	IL7R+ CD4+ T
TM612__D5	-4.30367	1.78838	CD8+ T
TM612__O4	-2.47137	3.84228	GD T
TM612__C9	-4.99532	2.55745	CD8+ T
TM612__G23	-4.22562	1.99572	CD8+ T
TM612__P4	-3.8983	2.37511	CD8+ T
TM612__F10	-1.72943	4.39777	GD T
TM612__A17	-2.29836	-2.56463	IL7R+ CD4+ T
TM612__P5	-5.24507	2.0556	CD8+ T
TM612__O2	-0.526958	-2.91631	IL7R+ CD4+ T
TM612__O20	-3.27415	2.98065	CD8+ T
TM612__H22	-4.22619	2.56704	CD8+ T
TM612__K6	-4.0559	1.46958	CD8+ T
TM612__D10	-2.2976	-3.99393	Treg
TM612__C12	-4.46351	1.91109	CD8+ T
TM612__H21	-4.47737	1.48692	CD8+ T
TM612__P17	-1.91339	-1.89371	IL7R+ CD4+ T
TM612__N4	-3.35766	3.28343	GD T
TM612__C2	-4.91314	2.65642	CD8+ T
TM612__I18	-2.13349	-3.60198	Treg
TM612__F11	-2.15385	4.26302	GD T
TM612__N3	-1.98347	4.28502	GD T
TM612__E7	-2.57554	3.86371	GD T
TM612__L14	-4.49038	2.31186	CD8+ T
TM612__E15	-2.57955	-1.65853	IL7R+ CD4+ T
TM612__E16	-2.3186	-4.3003	Treg
TM612__L12	-4.57178	2.46723	CD8+ T
TM612__C6	0.575186	3.88454	GD T
TM612__C22	-2.89395	3.96363	GD T
TM612__J7	-4.36839	2.97358	CD8+ T
TM612__N16	-4.69628	2.53904	CD8+ T
TM612__I19	-2.48249	3.90407	GD T
TM612__O3	-4.58714	2.67607	CD8+ T
TM612__I20	-2.38113	3.30291	GD T
TM612__I17	-3.76376	2.14893	CD8+ T
TM612__J13	-0.781013	-2.40147	IL7R+ CD4+ T
TM612__A3	0.314016	3.53522	GD T
TM612__P7	-2.40305	0.51134	CD8+ T
TM612__K14	-3.19718	3.70822	GD T
TM612__E3	-4.77161	2.88854	CD8+ T
TM612__K21	-2.8345	3.82576	GD T
TM612__M19	-4.88401	1.56468	CD8+ T
TM612__F7	-3.00602	-0.74637	IL7R+ CD4+ T
TM612__M16	-4.62612	1.9537	CD8+ T
TM612__C3	-1.04755	-1.23738	IL7R+ CD4+ T
TM612__F4	-5.01421	0.879148	CD8+ T
TM612__K17	-4.7506	1.34862	CD8+ T
TM612__N12	-1.79645	-3.69801	Treg
TM612__M8	-3.19105	3.75361	GD T
TM612__C1	-1.52639	-3.85994	Treg
TM612__G13	-3.91248	2.61783	CD8+ T
TM612__H13	-4.45534	1.6362	CD8+ T
TM612__F6	-4.57853	1.6328	CD8+ T
TM612__M13	-4.2195	2.20938	CD8+ T
TM612__K18	-2.90265	-1.87435	CD8+ T
TM612__M1	2.50176	-3.99439	Naive T
TM612__J5	-2.13855	-4.40266	Treg
TM612__I10	-2.98079	3.96176	GD T
TM612__E6	-4.46702	1.09264	CD8+ T
TM612__A11	-4.8985	1.57604	CD8+ T
TM612__J6	-1.88614	-1.66006	IL7R+ CD4+ T
TM612__N14	-4.08097	2.04601	CD8+ T
TM612__K13	-0.40553	-3.07302	IL7R+ CD4+ T
TM612__F20	-4.45407	1.83802	CD8+ T
TM612__O23	-4.33867	2.88075	CD8+ T
TM612__H10	-4.87377	1.47899	CD8+ T
TM612__H7	-3.58476	2.20887	CD8+ T
TM612__O6	-4.56974	1.59966	CD8+ T
TM612__A4	-2.53986	-1.75433	IL7R+ CD4+ T
TM612__B6	-3.84396	0.824869	CD8+ T
TM612__F3	-1.19175	3.72495	GD T
TM612__L11	-4.90682	2.41647	CD8+ T
TM612__L9	-4.50969	1.56383	CD8+ T
TM612__K7	-4.26509	1.54421	IL7R+ CD4+ T
TM612__I6	-1.6621	0.0443034	IL7R+ CD4+ T
TM612__C15	-3.80536	1.84188	CD8+ T
TM612__C7	-4.04313	0.426029	CD8+ T
TM612__I7	-4.66574	2.75248	CD8+ T
TM612__N7	-4.75148	2.23065	CD8+ T
TM612__J20	-3.8357	2.21803	CD8+ T
TM612__N1	-2.26934	-1.7709	IL7R+ CD4+ T
TM612__N15	-4.61808	2.73662	CD8+ T
TM612__L3	-3.78806	2.45309	CD8+ T
TM612__K16	-2.34798	-3.43011	Treg
TM612__B8	-3.36715	1.94869	IL7R+ CD4+ T
TM612__D9	0.845117	-2.48768	IL7R+ CD4+ T
TM612__K10	-5.14331	1.25351	CD8+ T
TM612__J17	-1.64282	-4.0967	Treg
TM612__F2	-4.75619	2.06555	CD8+ T
TM612__J15	-4.39683	2.96401	CD8+ T
TM612__P9	-2.67691	3.93515	GD T
TM612__E18	-4.62525	2.68587	CD8+ T
TM612__D7	-4.50924	2.02041	CD8+ T
TM612__L6	-4.44151	2.46487	CD8+ T

## Sheet: Figure 2 - Panel f
avg.exp	pct.exp	features.plot	id	avg.exp.scaled
3.69184	60.794	CD3D	GD T	0.115832
0.443851	8.68486	CD4	GD T	-0.802159
4.60475	60.0496	TCF7	GD T	0.0958327
2.8004	34.9876	SELL	GD T	-0.513056
1.7686	24.8139	LEF1	GD T	-0.0636648
0.301916	7.69231	CCR7	GD T	-0.411355
4.33666	33.995	TRDC	GD T	2.06913
11.4955	74.938	TRGC1	GD T	2.11014
12.7523	75.4342	TRGC2	GD T	2.0127
4.9655	44.1687	CD8A	GD T	0.24571
5.10048	42.6799	KLRB1	GD T	0.49331
1.46335	20.5955	KLRC1	GD T	1.4725
5.67302	50.3722	KLRD1	GD T	0.86086
2.2854	26.0546	GZMB	GD T	-0.141608
2.10598	24.0695	GZMH	GD T	0.169289
12.4859	77.4194	NKG7	GD T	0.308972
27.3731	67.9901	GNLY	GD T	0.141867
4.36797	47.3945	PRF1	GD T	0.0139035
4.45955	31.2655	CCL4	GD T	-0.0603519
25.3946	86.1042	CCL5	GD T	0.572484
1.19876	12.4069	CX3CR1	GD T	0.151126
1.00708	12.1588	FCGR3A	GD T	-0.0975813
3.48563	40.1985	IL7R	GD T	-0.521491
0.368354	4.96278	IFIT1	GD T	-0.312531
0.638021	7.19603	IFIT3	GD T	-0.338883
2.68049	33.7469	IFI6	GD T	-0.419967
1.8848	24.3176	IFI44L	GD T	-0.413692
1.54654	25.8065	MX1	GD T	-0.428897
0.896763	19.8511	MX2	GD T	-0.406843
0.425349	8.933	ICOS	GD T	-0.447338
0.0303812	0.744417	FOXP3	GD T	-0.414509
0.0513902	1.73697	IL2RA	GD T	-0.394531
0.309304	6.94789	TNFRSF4	GD T	-0.338296
0.23232	4.71464	CD40LG	GD T	-0.543881
0.234797	4.21836	TNFRSF9	GD T	-0.374977
0.29494	7.14286	CD3D	NK	-1.78025
0.21022	6.25	CD4	NK	-0.858782
1.62099	27.6786	TCF7	NK	-0.595406
4.13229	41.9643	SELL	NK	-0.102479
0.330886	8.03571	LEF1	NK	-0.687511
0.0667766	2.67857	CCR7	NK	-0.536816
1.88878	35.7143	TRDC	NK	0.565643
1.89296	41.0714	TRGC1	NK	-0.283158
1.94277	40.1786	TRGC2	NK	-0.362753
0.693473	14.2857	CD8A	NK	-0.583432
7.28232	78.5714	KLRB1	NK	1.30647
1.32304	20.5357	KLRC1	NK	1.24229
9.24139	85.7143	KLRD1	NK	1.88932
18.3326	92.8571	GZMB	NK	2.24687
5.18318	62.5	GZMH	NK	1.61565
35.305	95.5357	NKG7	NK	2.1226
111.224	100	GNLY	NK	2.20697
19.1458	93.75	PRF1	NK	2.2239
9.00684	50	CCL4	NK	0.77846
21.5834	82.1429	CCL5	NK	0.315786
4.24743	29.4643	CX3CR1	NK	2.17684
7.46106	66.9643	FCGR3A	NK	2.25003
0.514194	10.7143	IL7R	NK	-0.955997
0.0883336	2.67857	IFIT1	NK	-0.458834
1.02151	23.2143	IFIT3	NK	-0.201542
3.3735	47.3214	IFI6	NK	-0.277886
1.65748	25	IFI44L	NK	-0.452299
0.666214	15.1786	MX1	NK	-0.541832
0.584474	14.2857	MX2	NK	-0.48532
0.0504877	1.78571	ICOS	NK	-0.822692
0	0	FOXP3	NK	-0.422778
0	0	IL2RA	NK	-0.426422
0.294221	6.25	TNFRSF4	NK	-0.349854
0.0065134	0.892857	CD40LG	NK	-0.869365
1.0811	16.0714	TNFRSF9	NK	0.622825
2.84984	47.3684	CD3D	Naive T	-0.354157
1.154	17.1053	CD4	Naive T	-0.630048
13.6346	88.8158	TCF7	Naive T	2.18774
9.32434	63.8158	SELL	Naive T	1.49805
7.00321	69.7368	LEF1	Naive T	2.2077
5.29646	63.4868	CCR7	Naive T	2.25354
0.0440659	0.657895	TRDC	Naive T	-0.567381
0.575332	10.5263	TRGC1	Naive T	-0.611556
0.859463	13.1579	TRGC2	Naive T	-0.600816
2.22276	29.6053	CD8A	Naive T	-0.286617
0.272194	4.93421	KLRB1	Naive T	-1.30617
0.106838	1.97368	KLRC1	Naive T	-0.753243
0.211167	4.60526	KLRD1	Naive T	-0.713338
0.0686669	1.31579	GZMB	Naive T	-0.471547
0.0435254	0.657895	GZMH	Naive T	-0.800115
1.00655	18.0921	NKG7	Naive T	-0.603387
4.59514	43.0921	GNLY	Naive T	-0.419113
0.536242	10.8553	PRF1	Naive T	-0.559123
0.101835	2.30263	CCL4	Naive T	-0.864195
3.82563	22.0395	CCL5	Naive T	-0.880266
0.0724823	1.64474	CX3CR1	Naive T	-0.597238
0.0650138	1.64474	FCGR3A	Naive T	-0.440252
9.57852	78.2895	IL7R	Naive T	0.369457
0.0725176	0.986842	IFIT1	Naive T	-0.467098
0.277963	4.27632	IFIT3	Naive T	-0.467834
1.64338	25	IFI6	Naive T	-0.632594
2.13966	28.2895	IFI44L	Naive T	-0.370411
1.69272	26.3158	MX1	Naive T	-0.410143
1.10156	18.75	MX2	Naive T	-0.35538
0.442042	7.89474	ICOS	Naive T	-0.430623
0.0510486	0.986842	FOXP3	Naive T	-0.408884
0.0500615	0.986842	IL2RA	Naive T	-0.395356
0.0575311	1.31579	TNFRSF4	Naive T	-0.531234
0.271031	4.93421	CD40LG	Naive T	-0.488083
0.0336377	0.657895	TNFRSF9	Naive T	-0.612147
4.10058	54.2857	CD3D	IL7R+ CD4+ T	0.343984
7.23042	66.1538	CD4	IL7R+ CD4+ T	0.842634
3.68837	45.9341	TCF7	IL7R+ CD4+ T	-0.116461
2.9435	30.5495	SELL	IL7R+ CD4+ T	-0.468943
1.23344	20.2198	LEF1	IL7R+ CD4+ T	-0.295882
0.465743	8.79121	CCR7	IL7R+ CD4+ T	-0.323943
0.0657995	0.879121	TRDC	IL7R+ CD4+ T	-0.554032
0.848999	14.2857	TRGC1	IL7R+ CD4+ T	-0.543349
1.29636	17.8022	TRGC2	IL7R+ CD4+ T	-0.504806
0.845303	8.35165	CD8A	IL7R+ CD4+ T	-0.553964
5.90773	49.6703	KLRB1	IL7R+ CD4+ T	0.794168
0.0518475	0.879121	KLRC1	IL7R+ CD4+ T	-0.843471
0.513522	7.03297	KLRD1	IL7R+ CD4+ T	-0.626194
0.200066	2.63736	GZMB	IL7R+ CD4+ T	-0.451989
0.342361	5.93407	GZMH	IL7R+ CD4+ T	-0.659655
1.06505	12.967	NKG7	IL7R+ CD4+ T	-0.598738
2.74227	14.7253	GNLY	IL7R+ CD4+ T	-0.464746
0.899415	15.6044	PRF1	IL7R+ CD4+ T	-0.504812
1.65581	15.3846	CCL4	IL7R+ CD4+ T	-0.577543
11.2963	66.1538	CCL5	IL7R+ CD4+ T	-0.377092
0.0939057	1.75824	CX3CR1	IL7R+ CD4+ T	-0.583003
0.0431571	1.0989	FCGR3A	IL7R+ CD4+ T	-0.448202
15.5117	70.3297	IL7R	IL7R+ CD4+ T	1.23705
0.170065	3.51648	IFIT1	IL7R+ CD4+ T	-0.416132
0.286863	4.17582	IFIT3	IL7R+ CD4+ T	-0.464647
2.03303	29.6703	IFI6	IL7R+ CD4+ T	-0.552708
2.30896	27.4725	IFI44L	IL7R+ CD4+ T	-0.341659
1.67358	26.3736	MX1	IL7R+ CD4+ T	-0.412598
1.28646	23.5165	MX2	IL7R+ CD4+ T	-0.308915
0.712956	14.7253	ICOS	IL7R+ CD4+ T	-0.159353
0.160861	2.41758	FOXP3	IL7R+ CD4+ T	-0.378995
0.171217	3.51648	IL2RA	IL7R+ CD4+ T	-0.320172
0.290705	5.49451	TNFRSF4	IL7R+ CD4+ T	-0.352549
2.07578	31.8681	CD40LG	IL7R+ CD4+ T	2.11333
0.0345991	0.879121	TNFRSF9	IL7R+ CD4+ T	-0.611014
5.76217	69.8413	CD3D	Treg	1.27145
10.37	80.9524	CD4	Treg	1.60355
1.63669	17.4603	TCF7	Treg	-0.59177
8.62253	69.8413	SELL	Treg	1.28171
1.65426	36.5079	LEF1	Treg	-0.11328
0.662895	15.873	CCR7	Treg	-0.218751
0.146756	3.1746	TRDC	Treg	-0.504308
0.159021	6.34921	TRGC1	Treg	-0.715316
0.288425	9.52381	TRGC2	Treg	-0.726305
0.16169	4.7619	CD8A	Treg	-0.686644
1.16028	22.2222	KLRB1	Treg	-0.975185
0.353082	3.1746	KLRC1	Treg	-0.349207
0.257047	3.1746	KLRD1	Treg	-0.700114
0	0	GZMB	Treg	-0.481767
0.023554	1.5873	GZMH	Treg	-0.809502
0.499557	15.873	NKG7	Treg	-0.643682
0.644642	9.52381	GNLY	Treg	-0.516407
1.08127	19.0476	PRF1	Treg	-0.477616
0.475268	11.1111	CCL4	Treg	-0.79531
1.08139	22.2222	CCL5	Treg	-1.0651
0.293745	6.34921	CX3CR1	Treg	-0.450219
0.171037	6.34921	FCGR3A	Treg	-0.401687
2.41921	33.3333	IL7R	Treg	-0.677431
0.457365	6.34921	IFIT1	Treg	-0.266025
0.508134	11.1111	IFIT3	Treg	-0.385401
4.84776	55.5556	IFI6	Treg	0.024365
2.1544	23.8095	IFI44L	Treg	-0.367907
3.90841	49.2063	MX1	Treg	-0.125896
1.13126	22.2222	MX2	Treg	-0.347916
3.07216	47.619	ICOS	Treg	2.20295
9.86344	76.1905	FOXP3	Treg	2.26188
4.33872	47.619	IL2RA	Treg	2.26601
3.6789	36.5079	TNFRSF4	Treg	2.24389
0.463114	12.6984	CD40LG	Treg	-0.211209
2.28112	34.9206	TNFRSF9	Treg	2.03767
5.03089	64.7929	CD3D	CD8+ T	0.863266
0.621916	11.5385	CD4	CD8+ T	-0.759004
1.83562	30.1775	TCF7	CD8+ T	-0.545682
0.735319	14.2012	SELL	CD8+ T	-1.14965
0.742907	15.9763	LEF1	CD8+ T	-0.508729
0.16814	3.25444	CCR7	CD8+ T	-0.482732
0.238745	3.25444	TRDC	CD8+ T	-0.447809
4.63116	52.3669	TRGC1	CD8+ T	0.399298
6.61672	57.9882	TRGC2	CD8+ T	0.664374
14.8139	87.2781	CD8A	CD8+ T	2.15716
1.75526	25.1479	KLRB1	CD8+ T	-0.753436
0.663223	10.0592	KLRC1	CD8+ T	0.159669
1.97863	27.8107	KLRD1	CD8+ T	-0.203924
1.67787	22.4852	GZMB	CD8+ T	-0.232032
4.11157	51.4793	GZMH	CD8+ T	1.11197
7.59227	71.5976	NKG7	CD8+ T	-0.0799647
3.23156	22.7811	GNLY	CD8+ T	-0.452696
2.54754	44.3787	PRF1	CD8+ T	-0.258338
14.9937	63.3136	CCL4	CD8+ T	1.88283
44.1165	97.6331	CCL5	CD8+ T	1.83347
0.116707	2.95858	CX3CR1	CD8+ T	-0.567853
0.0808018	2.07101	FCGR3A	CD8+ T	-0.434509
1.22333	13.6095	IL7R	CD8+ T	-0.852301
0.314427	4.73373	IFIT1	CD8+ T	-0.340706
0.466691	5.91716	IFIT3	CD8+ T	-0.400243
2.98479	39.0533	IFI6	CD8+ T	-0.357579
2.43879	21.8935	IFI44L	CD8+ T	-0.319609
2.31801	32.5444	MX1	CD8+ T	-0.329926
1.08379	21.0059	MX2	CD8+ T	-0.359845
0.715347	15.6805	ICOS	CD8+ T	-0.156959
0.0179914	0.887574	FOXP3	CD8+ T	-0.417881
0.0392328	1.18343	IL2RA	CD8+ T	-0.402075
0.0266274	0.887574	TNFRSF4	CD8+ T	-0.554916
0.390319	5.32544	CD40LG	CD8+ T	-0.316138
0.152595	3.25444	TNFRSF9	CD8+ T	-0.471895
2.66	45.6522	CD3D	ISG+ CD4+ T	-0.460121
6.24502	63.0435	CD4	ISG+ CD4+ T	0.603811
2.3166	34.7826	TCF7	ISG+ CD4+ T	-0.434255
2.69472	32.6087	SELL	ISG+ CD4+ T	-0.545634
0.673976	13.0435	LEF1	ISG+ CD4+ T	-0.538639
0.548213	13.0435	CCR7	ISG+ CD4+ T	-0.27994
0.0540505	2.17391	TRDC	ISG+ CD4+ T	-0.561248
1.60045	17.3913	TRGC1	ISG+ CD4+ T	-0.356061
1.39833	17.3913	TRGC2	ISG+ CD4+ T	-0.482398
2.19393	19.5652	CD8A	ISG+ CD4+ T	-0.292214
4.95968	41.3043	KLRB1	ISG+ CD4+ T	0.440837
0	0	KLRC1	ISG+ CD4+ T	-0.928542
0.928415	17.3913	KLRD1	ISG+ CD4+ T	-0.506615
0.0930215	2.17391	GZMB	ISG+ CD4+ T	-0.467922
0.410483	6.52174	GZMH	ISG+ CD4+ T	-0.627635
2.23443	23.913	NKG7	ISG+ CD4+ T	-0.505798
1.4783	8.69565	GNLY	ISG+ CD4+ T	-0.495876
1.34675	13.0435	PRF1	ISG+ CD4+ T	-0.437914
2.81406	23.913	CCL4	ISG+ CD4+ T	-0.363886
10.9668	58.6957	CCL5	ISG+ CD4+ T	-0.399281
0.776201	6.52174	CX3CR1	ISG+ CD4+ T	-0.129648
0.0992654	2.17391	FCGR3A	ISG+ CD4+ T	-0.427793
16.6309	65.2174	IL7R	ISG+ CD4+ T	1.40071
5.29463	54.3478	IFIT1	ISG+ CD4+ T	2.26133
7.8906	71.7391	IFIT3	ISG+ CD4+ T	2.25855
15.5395	82.6087	IFI6	ISG+ CD4+ T	2.21637
17.6611	89.1304	IFI44L	ISG+ CD4+ T	2.26558
22.4229	97.8261	MX1	ISG+ CD4+ T	2.24929
11.5259	76.087	MX2	ISG+ CD4+ T	2.26422
0.686354	13.0435	ICOS	ISG+ CD4+ T	-0.18599
0.749295	8.69565	FOXP3	ISG+ CD4+ T	-0.218833
0.15948	4.34783	IL2RA	ISG+ CD4+ T	-0.327455
0.598033	10.8696	TNFRSF4	ISG+ CD4+ T	-0.117038
0.828415	10.8696	CD40LG	ISG+ CD4+ T	0.315345
0.0520324	2.17391	TNFRSF9	ISG+ CD4+ T	-0.59046

## Sheet: Figure 2 - Panel g
pathway	NES	thresh
PD1 signaling (Reactome)	1.86966	FP
Oxidative phosphorylation (GO)	1.76306	FP
T cell receptor signaling (GO)	1.63416	FP
Negative regulation of cytokine production (GO)	1.53459	FP
Effector vs exhausted CD8 T cell UP (C7)	1.4289	FP
Interferon responsive genes (C2)	-2.19635	FN
Interferon alpha/beta signaling (Reactome)	-2.17073	FN
Interferon gamma response (H)	-1.81489	FN
Interferon signature in cancer (C2)	-1.92556	FN

[truncated: 43 more sheets: Figure 3 - Panel a left, Figure 3 - Panel a right, Figure 3 - Panel b, Figure 3 - Panel c, Figure 3 - Panel e, Figure 3 - Panel f, Figure 4 - Panel a left, Figure 4 - Panel a right, Figure 4 - Panel b, Figure 4 - Panel c, Figure 4 - Panel e, Figure 4 - Panel f, Figure 5 - Panel b, Figure 5 - Panel c left, Figure 5 - Panel c right, Figure 5 - Panel d left, Figure 5 - Panel d right, Supp. Figure 1 - Panel d, Supp. Figure 1 - Panel e, Supp. Figure 1 - Panel g …]
